# Supplementary material for: Three topological features of regulatory networks control life-essential and specialized subsystems
Source: Sci Rep. 2021 Dec 20;11:24209. doi: 10.1038/s41598-021-03625-w (PMC8688434; doi:10.1038/s41598-021-03625-w)
Supplement: Supplementary file 1 — Supplementary Information 1. [file 41598_2021_3625_MOESM1_ESM.zip]

Archive with 30 entries (29 files):
- Supplementary Data S1/
- __MACOSX/._Supplementary Data S1
- Supplementary Data S1/Data_002.arff
- __MACOSX/Supplementary Data S1/._Data_002.arff
- Supplementary Data S1/Decision_trees.pdf
- __MACOSX/Supplementary Data S1/._Decision_trees.pdf
- Supplementary Data S1/.DS_Store
- __MACOSX/Supplementary Data S1/._.DS_Store
- Supplementary Data S1/Caption Supplementary Data S1.docx
- __MACOSX/Supplementary Data S1/._Caption Supplementary Data S1.docx
- Supplementary Data S1/Data_003.arff
- __MACOSX/Supplementary Data S1/._Data_003.arff
- Supplementary Data S1/Data_004.arff
- __MACOSX/Supplementary Data S1/._Data_004.arff
- Supplementary Data S1/Data_008.arff
- __MACOSX/Supplementary Data S1/._Data_008.arff
- Supplementary Data S1/Data_009.arff
- __MACOSX/Supplementary Data S1/._Data_009.arff
- Supplementary Data S1/Data_005.arff
- __MACOSX/Supplementary Data S1/._Data_005.arff
- Supplementary Data S1/Data_006.arff
- __MACOSX/Supplementary Data S1/._Data_006.arff
- Supplementary Data S1/Data_011.arff
- __MACOSX/Supplementary Data S1/._Data_011.arff
- Supplementary Data S1/Data_007.arff
- __MACOSX/Supplementary Data S1/._Data_007.arff
- Supplementary Data S1/Data_000.arff
- __MACOSX/Supplementary Data S1/._Data_000.arff
- Supplementary Data S1/Data_001.arff
- __MACOSX/Supplementary Data S1/._Data_001.arff
