# Supplementary material for: Three topological features of regulatory networks control life-essential and specialized subsystems
Source: Sci Rep. 2021 Dec 20;11:24209. doi: 10.1038/s41598-021-03625-w (PMC8688434; doi:10.1038/s41598-021-03625-w)
Supplement: Supplementary file 2 — Supplementary Information 2. [file 41598_2021_3625_MOESM2_ESM.zip]

Archive with 28 entries (27 files):
- Supplementary Data S2/
- __MACOSX/._Supplementary Data S2
- Supplementary Data S2/Random_Data_007.arff
- __MACOSX/Supplementary Data S2/._Random_Data_007.arff
- Supplementary Data S2/Random_Data_011.arff
- __MACOSX/Supplementary Data S2/._Random_Data_011.arff
- Supplementary Data S2/Random_Data_010.arff
- __MACOSX/Supplementary Data S2/._Random_Data_010.arff
- Supplementary Data S2/Random_Data_006.arff
- __MACOSX/Supplementary Data S2/._Random_Data_006.arff
- Supplementary Data S2/Random_Data_001.arff
- __MACOSX/Supplementary Data S2/._Random_Data_001.arff
- Supplementary Data S2/Random_Data_000.arff
- __MACOSX/Supplementary Data S2/._Random_Data_000.arff
- Supplementary Data S2/Random_Data_003.arff
- __MACOSX/Supplementary Data S2/._Random_Data_003.arff
- Supplementary Data S2/Random_Data_002.arff
- __MACOSX/Supplementary Data S2/._Random_Data_002.arff
- Supplementary Data S2/Random_Data_005.arff
- __MACOSX/Supplementary Data S2/._Random_Data_005.arff
- Supplementary Data S2/Caption Supplementary Data S2.docx
- __MACOSX/Supplementary Data S2/._Caption Supplementary Data S2.docx
- Supplementary Data S2/Random_Data_009.arff
- __MACOSX/Supplementary Data S2/._Random_Data_009.arff
- Supplementary Data S2/Random_Data_008.arff
- __MACOSX/Supplementary Data S2/._Random_Data_008.arff
- Supplementary Data S2/Random_Data_004.arff
- __MACOSX/Supplementary Data S2/._Random_Data_004.arff
