# Supplementary material for: Three topological features of regulatory networks control life-essential and specialized subsystems
Source: Sci Rep. 2021 Dec 20;11:24209. doi: 10.1038/s41598-021-03625-w (PMC8688434; doi:10.1038/s41598-021-03625-w)
Supplement: Supplementary file 2 — Supplementary Information 2. [file 41598_2021_3625_MOESM2_ESM.zip › Supplementary Data S2/Random_Data_001.arff]

@relation ../02_results/R25_Data_001.featSubSet

@attribute degree {D,C,F,E}
@attribute page_rank {D,C,F,E}
@attribute Average_nearest_neighbor_degree {B,D,C,E,F,A}
@attribute class {targets,regulators}

@data


C,C,D,targets
C,C,D,targets
C,C,B,regulators
C,C,C,targets
C,C,C,regulators
C,C,E,regulators
C,C,D,regulators
D,D,B,targets
C,C,B,regulators
C,C,D,targets
C,C,D,regulators
C,C,D,regulators
C,C,B,regulators
C,C,C,targets
C,C,D,targets
C,C,B,targets
C,C,D,regulators
C,C,C,regulators
C,C,D,targets
C,C,D,targets
C,C,B,targets
C,C,E,targets
C,C,D,targets
C,C,C,targets
C,C,E,targets
C,C,D,targets
C,C,D,targets
C,C,C,targets
C,C,D,regulators
D,D,B,regulators
C,C,D,regulators
C,C,D,regulators
C,C,C,regulators
C,C,B,targets
C,C,D,targets
C,C,C,targets
C,C,F,targets
C,C,C,targets
C,C,F,targets
C,C,B,targets
C,C,D,regulators
C,C,B,regulators
C,C,B,targets
C,C,D,regulators
C,C,D,regulators
C,C,C,regulators
D,C,C,regulators
C,C,D,targets
E,F,B,regulators
C,C,D,regulators
C,C,C,targets
C,C,D,targets
C,C,D,targets
C,C,C,regulators
C,C,D,regulators
C,C,C,regulators
C,C,D,targets
C,D,C,targets
C,C,A,regulators
C,C,D,regulators
C,C,B,regulators
C,C,B,regulators
D,C,C,targets
C,C,D,regulators
C,C,D,regulators
D,C,D,regulators
C,C,B,regulators
C,C,E,regulators
C,C,B,regulators
C,C,D,targets
D,C,C,regulators
C,C,D,regulators
C,C,E,targets
C,C,D,targets
C,C,D,targets
C,C,C,targets
C,C,D,targets
C,C,D,regulators
C,C,D,regulators
C,C,C,targets
C,C,C,targets
C,C,D,regulators
C,C,D,targets
C,C,D,regulators
C,C,D,regulators
C,C,D,targets
C,C,D,regulators
C,C,B,regulators
E,E,B,regulators
C,C,C,regulators
C,C,C,targets
C,C,C,targets
D,D,D,regulators
D,D,B,regulators
C,C,D,regulators
C,C,B,regulators
C,C,B,regulators
C,C,D,targets
C,C,D,targets
C,C,D,regulators
D,D,B,regulators
C,C,D,regulators
C,C,E,regulators
C,C,D,regulators
C,C,B,targets
C,C,D,targets
C,C,D,regulators
C,C,D,regulators
F,F,B,regulators
C,C,E,targets
C,C,E,targets
C,C,C,regulators
C,C,B,regulators
C,C,C,regulators
C,C,B,regulators
C,C,D,regulators
C,C,D,targets
C,C,D,regulators
D,D,B,targets
C,C,C,regulators
C,C,E,targets
C,C,C,regulators
C,C,D,regulators
C,C,E,targets
C,C,C,regulators
C,C,D,regulators
D,C,C,targets
C,C,B,regulators
C,C,E,targets
C,C,D,regulators
D,D,B,targets
C,C,B,regulators
C,C,D,regulators
C,C,E,targets
C,C,D,targets
C,C,D,targets
C,C,C,targets
C,C,D,targets
C,C,D,targets
C,C,D,targets
D,D,B,regulators
D,C,C,targets
C,C,C,regulators
C,C,D,regulators
C,C,D,regulators
C,C,D,regulators
C,C,D,targets
C,C,D,targets
C,C,B,targets
C,C,D,targets
C,C,E,targets
C,C,D,targets
C,C,E,regulators
C,C,C,targets
C,C,D,targets
D,D,C,regulators
C,C,D,regulators
C,C,B,regulators
C,C,D,targets
C,C,C,regulators
D,D,B,targets
C,C,D,targets
D,C,C,targets
C,C,D,targets
C,C,D,regulators
C,C,D,targets
C,C,C,targets
C,C,B,targets
C,C,E,regulators
C,C,D,targets
C,C,D,targets
C,C,D,targets
C,C,C,regulators
C,C,D,targets
D,C,B,regulators
C,C,C,regulators
C,C,C,targets
C,C,D,targets
C,C,D,regulators
C,C,B,regulators
C,C,C,targets
C,C,D,regulators
C,C,B,targets
D,D,B,regulators
C,C,D,targets
C,C,D,regulators
C,C,D,regulators
C,C,D,targets
C,C,B,targets
C,C,D,targets
C,C,D,regulators
C,C,E,regulators
C,C,D,regulators
C,C,D,regulators
C,C,D,regulators
C,C,D,regulators
D,C,B,regulators
C,C,D,targets
C,C,D,targets
C,C,B,targets
C,C,C,regulators
E,E,A,targets
C,C,C,regulators
C,C,C,targets
C,C,E,regulators
C,C,B,regulators
C,C,C,targets
C,C,D,regulators
C,C,D,regulators
C,C,D,targets
C,C,E,regulators
F,F,A,regulators
C,C,D,targets
C,C,B,regulators
C,C,C,targets
C,C,D,targets
C,C,D,targets
C,C,D,targets
C,C,B,regulators
D,C,C,regulators
C,C,B,targets
C,C,C,targets
D,D,B,targets
C,C,B,targets
C,C,C,regulators
C,C,D,targets
C,C,D,targets
C,C,C,targets
C,C,B,targets
C,C,D,targets
C,C,D,regulators
C,C,B,regulators
C,C,E,regulators
C,C,B,targets
C,C,D,regulators
C,C,D,regulators
C,C,C,targets
C,C,C,targets
D,D,B,regulators
C,C,D,regulators
C,C,B,regulators
C,C,D,regulators
C,C,D,regulators
C,C,E,targets
C,C,D,targets
C,C,C,regulators
C,C,B,targets
C,C,E,regulators
C,C,D,regulators
C,C,B,regulators
C,C,B,targets
C,C,D,regulators
C,C,B,targets
C,C,B,targets
C,C,C,regulators
D,D,D,regulators
C,C,D,targets
D,C,B,targets
C,C,D,regulators
C,C,C,regulators
D,D,C,targets
C,C,C,targets
C,C,D,targets
C,C,D,targets
D,D,B,regulators
C,C,D,targets
C,C,D,regulators
C,C,D,targets
C,C,D,regulators
C,C,B,regulators
C,C,E,targets
C,C,D,regulators
C,C,D,regulators
C,C,D,targets
C,C,D,regulators
C,C,D,regulators
C,C,E,regulators
E,E,A,regulators
C,C,B,targets
F,F,A,regulators
C,C,E,regulators
C,C,D,regulators
C,C,B,regulators
C,C,C,regulators
C,C,E,targets
C,C,D,targets
C,C,E,regulators
C,C,B,targets
C,C,D,targets
C,C,E,regulators
C,C,D,regulators
C,C,D,targets
C,C,D,targets
C,C,B,regulators
C,C,C,targets
C,C,F,targets
C,C,E,targets
C,C,B,targets
C,C,E,regulators
C,C,C,regulators
C,C,B,targets
C,C,D,regulators
C,C,E,regulators
D,D,B,targets
C,C,B,targets
C,C,F,regulators
C,C,C,targets
F,F,B,regulators
C,C,D,targets
C,C,C,targets
C,C,D,targets
C,C,B,targets
C,C,C,regulators
C,C,B,targets
C,C,D,targets
C,C,C,regulators
C,C,D,targets
F,F,A,targets
C,C,D,targets
C,C,D,targets
C,C,D,targets
C,C,C,targets
C,C,C,targets
F,F,C,regulators
C,C,B,targets
C,C,D,regulators
C,C,D,regulators
C,C,B,targets
C,C,D,regulators
C,C,B,targets
C,C,C,targets
C,C,D,regulators
C,C,E,targets
C,C,D,targets
C,C,C,targets
C,C,B,regulators
C,C,D,regulators
D,D,B,regulators
C,C,D,targets
C,C,D,targets
D,D,B,regulators
C,C,E,regulators
C,C,B,targets
C,C,B,regulators
C,C,C,targets
C,C,D,regulators
C,C,D,targets
C,C,C,regulators
C,C,C,regulators
C,C,C,regulators
C,C,D,regulators
C,C,C,regulators
C,C,B,targets
C,C,D,regulators
C,C,D,regulators
C,C,D,targets
C,C,D,targets
C,C,C,targets
C,C,B,targets
C,C,B,regulators
C,C,E,targets
D,D,C,targets
C,C,D,targets
C,C,B,regulators
C,C,F,regulators
C,C,D,regulators
D,D,C,regulators
C,C,D,regulators
C,C,D,targets
C,C,B,targets
C,C,D,regulators
C,C,E,regulators
C,C,D,regulators
C,C,E,regulators
D,D,B,targets
C,C,C,targets
C,C,D,regulators
C,C,E,regulators
D,D,B,targets
E,D,B,regulators
C,C,D,regulators
C,C,D,targets
C,C,E,targets
D,D,B,regulators
C,C,D,regulators
C,C,C,regulators
C,C,D,regulators
C,C,D,targets
C,C,B,regulators
C,C,D,regulators
D,D,C,targets
C,C,B,regulators
C,C,E,targets
C,C,D,regulators
C,C,D,targets
C,C,F,targets
C,C,E,regulators
D,C,D,regulators
C,C,D,targets
C,C,E,regulators
C,C,E,regulators
D,D,B,targets
C,C,B,targets
C,C,C,regulators
C,C,D,targets
C,C,D,targets
C,C,D,targets
D,C,C,regulators
C,C,B,targets
C,C,D,regulators
C,C,B,targets
D,D,A,targets
C,C,C,regulators
C,C,D,targets
C,C,B,regulators
D,D,B,regulators
C,C,D,regulators
F,F,B,regulators
C,C,B,targets
C,C,D,regulators
C,C,D,regulators
C,C,D,targets
C,C,D,regulators
C,C,D,regulators
C,C,C,targets
D,C,C,regulators
C,C,D,targets
C,C,C,targets
C,C,D,regulators
D,D,C,targets
C,C,B,targets
C,C,D,regulators
C,C,D,targets
C,C,E,regulators
E,D,B,targets
D,E,B,targets
C,C,D,targets
C,C,C,targets
C,C,C,regulators
C,C,D,targets
C,C,B,regulators
C,C,A,regulators
C,C,C,targets
C,C,B,regulators
C,D,A,targets
C,C,D,regulators
D,D,D,regulators
C,C,C,regulators
C,C,B,targets
C,C,C,regulators
C,C,C,regulators
C,C,D,targets
C,C,D,targets
C,C,E,regulators
C,C,D,regulators
C,C,D,targets
C,C,D,regulators
C,C,B,regulators
C,C,C,targets
C,C,C,targets
C,C,C,targets
C,C,D,targets
C,C,E,targets
C,C,D,targets
C,C,D,regulators
C,C,C,targets
C,C,D,regulators
C,C,B,targets
C,C,C,regulators
C,C,D,targets
C,C,D,regulators
D,D,B,regulators
C,C,D,regulators
C,C,D,targets
C,C,D,targets
C,C,D,regulators
C,C,D,regulators
C,C,D,targets
C,C,C,regulators
C,C,D,regulators
C,C,E,regulators
C,C,D,targets
D,D,C,targets
D,D,B,regulators
C,C,D,regulators
C,C,D,regulators
C,C,F,regulators
C,C,D,regulators
C,C,D,targets
C,C,C,targets
C,C,D,targets
C,C,D,regulators
C,C,C,regulators
C,C,C,regulators
C,C,C,regulators
C,C,B,targets
C,C,D,targets
C,C,B,targets
C,C,E,regulators
C,C,D,regulators
D,D,B,regulators
C,C,E,targets
F,F,A,targets
E,E,B,regulators
C,C,F,regulators
C,C,D,targets
C,C,E,regulators
C,C,D,targets
C,C,D,targets
C,C,D,regulators
D,D,B,targets
C,C,D,regulators
F,F,B,regulators
C,C,D,targets
C,C,B,regulators
C,C,D,regulators
C,C,D,targets
D,C,C,regulators
C,C,E,regulators
C,C,D,targets
C,C,E,regulators
C,C,F,regulators
C,C,C,regulators
D,C,C,regulators
C,C,D,targets
C,C,D,regulators
C,C,B,targets
C,C,F,regulators
D,D,B,regulators
D,D,B,targets
C,C,D,regulators
C,C,D,targets
C,D,B,targets
C,C,C,regulators
C,C,D,regulators
C,C,C,targets
D,D,B,regulators
C,C,B,targets
C,C,D,targets
C,C,E,regulators
C,C,D,regulators
C,C,D,targets
C,C,D,regulators
D,D,B,targets
C,C,B,regulators
C,C,C,regulators
C,C,D,targets
C,C,B,targets
C,C,D,regulators
C,C,E,targets
C,C,D,regulators
C,C,D,regulators
C,C,D,regulators
C,C,B,targets
D,C,D,regulators
C,C,B,regulators
C,C,D,targets
C,C,D,targets
C,C,B,regulators
F,F,B,regulators
C,C,D,regulators
C,C,B,targets
F,F,C,regulators
F,E,B,targets
C,C,D,targets
D,D,C,targets
C,C,B,targets
C,C,D,targets
D,C,B,regulators
C,C,B,regulators
C,C,C,targets
D,C,B,regulators
C,C,D,targets
C,C,D,regulators
C,C,D,regulators
C,C,D,regulators
C,C,D,targets
C,C,D,regulators
C,C,E,regulators
C,C,B,targets
C,C,B,regulators
C,C,C,targets
C,C,E,regulators
C,C,D,targets
C,C,D,regulators
C,C,F,regulators
C,C,D,regulators
C,C,D,regulators
C,C,C,targets
D,D,B,regulators
C,C,B,targets
C,C,C,regulators
C,C,C,regulators
D,C,C,targets
C,C,C,targets
C,C,C,targets
C,C,D,targets
C,C,D,regulators
C,C,D,regulators
E,E,C,targets
D,D,C,targets
C,C,B,regulators
C,C,D,targets
C,C,E,regulators
C,C,D,regulators
C,C,D,regulators
D,D,C,targets
C,C,C,targets
C,C,E,targets
C,C,B,targets
C,C,B,targets
C,C,C,targets
C,C,B,targets
C,C,D,regulators
C,C,C,targets
C,C,D,targets
C,C,E,targets
C,C,C,regulators
C,C,D,targets
C,C,B,targets
C,C,C,regulators
C,C,F,targets
E,F,B,regulators
C,C,D,regulators
C,C,E,regulators
C,C,C,regulators
C,C,D,regulators
D,D,B,regulators
C,C,E,regulators
C,C,D,regulators
C,C,B,targets
C,C,D,targets
C,C,C,targets
C,C,D,targets
D,D,B,targets
C,C,C,targets
C,C,E,regulators
C,C,C,targets
C,C,B,regulators
C,C,E,targets
C,C,B,targets
C,C,D,targets
C,C,D,targets
C,C,B,targets
C,C,B,targets
C,C,D,targets
C,C,D,targets
D,D,B,regulators
C,C,B,regulators
C,C,D,targets
C,C,B,regulators
C,C,C,targets
C,C,C,targets
C,C,D,targets
C,C,D,regulators
C,C,B,targets
C,C,D,regulators
C,C,D,regulators
C,C,A,regulators
C,C,F,regulators
C,C,B,targets
C,C,D,regulators
C,C,C,targets
C,C,E,regulators
D,D,C,regulators
C,C,D,regulators
D,C,C,regulators
C,C,D,targets
C,C,D,regulators
C,C,D,targets
C,C,B,targets
C,C,D,regulators
C,C,E,regulators
C,C,D,targets
C,C,D,regulators
D,C,B,regulators
C,C,B,regulators
D,D,C,regulators
C,C,F,targets
C,C,D,targets
C,C,E,targets
C,C,C,regulators
C,C,C,regulators
C,C,D,regulators
C,C,C,targets
C,C,D,regulators
C,C,B,regulators
C,C,D,targets
C,C,D,regulators
C,C,B,regulators
C,C,D,regulators
C,C,B,regulators
C,C,D,targets
C,C,B,targets
C,C,B,regulators
C,C,B,regulators
C,C,B,regulators
C,C,D,targets
C,C,C,targets
C,C,B,targets
C,C,D,regulators
C,C,D,targets
C,C,E,regulators
C,C,D,regulators
C,C,D,targets
C,C,C,regulators
C,C,D,targets
C,C,F,targets
C,C,F,regulators
C,C,C,targets
C,C,E,targets
C,C,B,regulators
C,C,D,targets
C,C,D,targets
C,C,D,targets
C,C,D,regulators
E,E,C,targets
C,C,B,regulators
C,C,D,regulators
C,C,B,targets
C,C,C,targets
C,C,B,regulators
C,C,D,targets
C,C,D,targets
C,C,C,regulators
C,C,D,regulators
C,C,D,targets
C,C,D,regulators
C,C,D,regulators
C,C,D,regulators
C,C,B,targets
C,C,D,targets
C,C,B,targets
C,C,C,targets
C,C,C,targets
C,C,C,regulators
C,C,C,regulators
D,D,B,regulators
C,C,B,regulators
C,C,D,regulators
C,C,C,targets
C,C,D,targets
C,C,D,targets
C,C,B,targets
D,D,B,targets
C,C,B,regulators
D,D,C,targets
C,C,E,regulators
C,C,F,targets
C,C,C,targets
F,F,B,targets
C,C,D,targets
C,C,E,regulators
C,C,D,targets
C,C,B,targets
C,C,B,targets
C,C,C,regulators
C,C,C,regulators
C,C,D,regulators
C,C,D,regulators
D,D,C,targets
C,C,D,targets
C,C,D,regulators
C,C,D,targets
C,C,C,regulators
C,C,D,regulators
C,C,D,regulators
C,C,C,targets
C,C,C,targets
C,C,B,regulators
C,C,C,targets
D,C,B,targets
C,C,C,targets
C,C,D,targets
C,C,B,targets
C,C,C,regulators
C,C,E,targets
C,C,C,regulators
C,C,D,regulators
C,C,B,targets
C,C,B,targets
C,C,C,targets
C,C,B,targets
C,C,E,regulators
D,D,D,targets
C,C,D,regulators
C,C,B,targets
C,C,B,regulators
C,C,B,targets
C,C,D,regulators
C,C,C,regulators
C,C,E,regulators
C,C,D,targets
C,C,D,regulators
C,C,B,targets
C,C,C,regulators
D,D,C,regulators
C,C,D,regulators
D,D,B,targets
C,C,C,regulators
D,D,C,targets
C,C,B,targets
C,C,D,targets
C,C,D,targets
C,C,C,targets
C,C,D,targets
C,C,D,targets
D,D,B,regulators
C,C,D,regulators
C,C,D,targets
C,C,C,targets
C,C,D,regulators
C,C,D,regulators
C,C,E,regulators
C,C,D,regulators
C,C,D,regulators
C,C,D,targets
C,C,D,targets
C,C,D,targets
C,C,C,targets
C,C,D,regulators
C,C,D,targets
C,C,E,targets
C,C,B,targets
C,C,D,regulators
C,C,D,regulators
C,C,D,targets
C,C,D,targets
C,C,B,regulators
C,C,E,regulators
C,C,D,targets
C,C,C,targets
C,C,C,targets
C,C,B,regulators
C,C,E,regulators
C,C,F,regulators
C,C,C,targets
D,C,C,regulators
C,C,D,regulators
C,C,F,targets
C,C,B,targets
F,F,B,targets
C,C,D,regulators
C,C,D,regulators
C,C,D,regulators
C,C,D,regulators
C,C,C,targets
E,E,C,targets
C,C,E,regulators
C,C,D,regulators
C,C,D,regulators
C,C,B,targets
C,C,D,targets
C,C,C,targets
C,C,C,regulators
C,C,C,regulators
C,C,C,targets
C,C,C,regulators
C,C,E,targets
C,C,D,targets
D,D,C,targets
C,C,B,regulators
C,C,D,targets
C,C,B,regulators
C,C,F,targets
C,C,D,targets
C,C,C,regulators
C,C,D,targets
C,D,C,regulators
C,C,B,targets
C,C,D,regulators
D,D,C,regulators
C,C,D,targets
C,C,B,targets
C,C,B,targets
C,C,D,regulators
C,C,D,targets
D,D,C,regulators
C,C,B,regulators
C,C,D,targets
C,C,E,targets
C,C,B,regulators
C,C,B,regulators
C,D,C,targets
C,C,D,targets
C,C,D,regulators
C,C,B,targets
C,D,C,regulators
C,C,D,regulators
C,C,C,regulators
C,C,D,targets
C,C,B,targets
C,C,C,regulators
C,C,E,targets
C,C,B,regulators
C,C,E,targets
C,C,B,targets
C,C,B,targets
C,C,D,regulators
C,C,C,regulators
C,C,F,regulators
C,C,D,regulators
C,C,D,targets
C,C,B,targets
C,C,D,regulators
C,C,C,targets
C,C,C,regulators
C,C,B,regulators
C,C,C,regulators
C,C,D,regulators
C,C,D,targets
C,C,C,regulators
C,C,B,targets
C,C,E,regulators
C,C,D,targets
C,C,E,regulators
C,C,E,regulators
C,C,D,regulators
C,C,D,regulators
C,C,D,regulators
C,C,D,regulators
C,C,C,targets
C,C,D,targets
D,D,B,regulators
C,C,D,regulators
C,C,D,regulators
C,C,B,targets
C,C,D,targets
C,C,B,regulators
C,C,C,regulators
C,C,B,targets
C,C,C,regulators
C,C,C,targets
C,C,E,targets
C,C,D,targets
C,C,E,targets
C,C,D,regulators
C,C,D,targets
D,C,C,regulators
C,C,F,targets
C,C,B,targets
C,C,B,targets
C,C,C,targets
C,C,D,regulators
C,C,D,targets
C,C,D,regulators
C,C,C,targets
C,C,D,targets
C,C,D,regulators
C,C,D,regulators
C,C,C,targets
C,C,E,regulators
C,C,D,regulators
C,C,B,regulators
C,C,D,targets
C,C,D,regulators
C,C,D,targets
C,C,C,regulators
C,C,C,regulators
C,C,D,regulators
C,C,C,targets
C,C,B,regulators
C,C,D,regulators
C,C,A,targets
C,C,C,regulators
C,C,D,targets
C,C,E,targets
D,C,D,regulators
D,D,B,targets
C,C,C,regulators
C,C,D,regulators
C,C,D,targets
C,C,C,regulators
D,C,C,targets
C,C,D,targets
C,C,D,targets
D,D,B,targets
C,C,D,regulators
C,C,D,targets
C,C,D,regulators
C,C,D,targets
C,C,D,targets
D,C,B,targets
D,D,C,regulators
C,C,D,targets
C,C,E,regulators
C,C,D,regulators
C,C,B,regulators
C,C,B,targets
C,C,D,regulators
F,F,B,targets
C,C,F,regulators
C,C,D,targets
C,C,C,targets
C,C,B,regulators
C,C,B,regulators
C,C,D,targets
D,D,B,targets
C,C,D,regulators
C,C,D,regulators
C,C,C,targets
C,C,D,regulators
C,C,D,regulators
C,C,C,targets
C,C,F,targets
C,C,D,targets
C,C,B,regulators
C,C,E,targets
C,C,C,regulators
D,D,B,regulators
C,C,D,regulators
C,C,D,targets
C,C,D,targets
C,C,D,targets
C,C,D,regulators
C,C,C,regulators
C,C,B,targets
C,C,B,regulators
C,C,D,regulators
C,C,D,regulators
C,C,D,targets
C,C,D,targets
C,C,D,targets
D,D,B,targets
C,C,F,targets
C,C,C,regulators
C,C,C,regulators
C,C,D,regulators
C,C,C,regulators
C,C,B,regulators
C,C,D,targets
C,C,B,targets
C,C,D,targets
C,C,D,regulators
C,C,C,targets
C,C,B,targets
C,C,D,regulators
C,C,E,targets
C,C,B,targets
C,C,C,regulators
C,C,B,regulators
C,C,C,targets
C,C,D,targets
C,C,D,regulators
C,C,D,targets
C,C,D,regulators
C,C,D,regulators
D,D,C,targets
C,C,D,targets
D,D,C,regulators
C,C,D,regulators
C,C,B,regulators
C,C,D,regulators
C,C,D,targets
C,C,D,regulators
C,C,C,targets
C,C,B,targets
C,C,E,regulators
C,C,F,targets
C,C,D,targets
C,C,C,targets
C,C,D,targets
C,C,C,regulators
D,D,B,targets
C,C,D,regulators
C,C,B,regulators
D,D,B,regulators
C,C,F,regulators
C,C,E,regulators
C,C,D,targets
C,C,C,regulators
C,C,C,regulators
C,C,D,targets
C,C,D,regulators
C,C,D,regulators
C,C,D,regulators
C,C,D,targets
C,C,D,targets
D,D,B,regulators
D,D,C,regulators
C,C,D,regulators
D,D,C,regulators
C,C,C,targets
C,C,B,targets
C,C,C,targets
D,D,B,targets
C,C,D,targets
D,D,B,targets
C,C,E,regulators
C,C,D,targets
D,D,B,targets
C,C,D,regulators
D,D,C,regulators
C,C,E,regulators
C,C,D,regulators
C,C,D,targets
C,C,A,targets
C,C,D,regulators
C,C,D,regulators
C,C,D,targets
C,C,D,targets
C,C,F,regulators
C,C,D,targets
C,C,D,regulators
C,C,C,targets
C,C,D,regulators
C,C,C,targets
C,C,C,targets
C,C,B,targets
C,C,E,regulators
C,C,D,targets
C,C,D,targets
C,C,D,regulators
C,C,D,targets
C,C,D,targets
C,C,C,targets
C,C,D,targets
C,C,E,regulators
C,C,B,regulators
C,C,B,targets
C,C,D,targets
C,C,B,targets
D,C,C,targets
C,C,D,regulators
C,C,B,regulators
D,D,B,targets
C,C,D,regulators
C,C,E,regulators
C,C,D,regulators
C,C,D,regulators
D,D,C,targets
C,C,D,targets
C,C,C,targets
C,C,D,regulators
C,C,C,targets
C,C,D,targets
C,C,D,regulators
C,C,D,targets
D,D,B,regulators
C,C,D,targets
C,C,E,regulators
C,C,D,targets
C,C,D,regulators
C,C,C,regulators
C,C,E,targets
C,C,E,targets
D,D,C,regulators
C,C,B,targets
C,C,B,regulators
C,C,D,regulators
C,C,D,targets
C,C,D,targets
C,C,D,targets
C,C,B,regulators
C,C,D,regulators
C,C,D,regulators
C,C,C,regulators
C,C,D,regulators
C,C,B,regulators
C,C,D,regulators
D,D,C,regulators
C,C,B,regulators
C,C,B,regulators
C,C,D,targets
C,C,D,regulators
C,C,B,regulators
C,C,D,regulators
C,C,C,targets
C,C,E,targets
C,C,C,regulators
C,C,D,targets
D,D,C,regulators
C,C,E,regulators
C,C,E,targets
C,C,C,targets
C,C,C,regulators
C,C,B,targets
C,C,D,regulators
C,C,D,targets
C,C,D,regulators
C,C,D,regulators
C,C,D,regulators
C,C,D,targets
C,C,D,regulators
C,C,D,regulators
C,C,A,regulators
C,C,D,regulators
C,C,D,regulators
C,C,B,regulators
C,C,B,targets
C,C,B,targets
C,C,C,regulators
D,D,C,targets
C,C,C,targets
C,C,F,targets
C,C,B,regulators
C,C,C,targets
D,D,C,targets
C,C,D,regulators
C,C,C,regulators
C,C,B,targets
C,C,F,regulators
C,C,D,targets
C,C,F,regulators
C,C,D,targets
C,C,B,targets
C,C,D,regulators
C,C,B,regulators
C,C,D,regulators
C,C,E,regulators
C,C,B,regulators
C,C,B,targets
C,C,F,regulators
C,C,D,targets
C,C,D,targets
C,C,C,targets
C,C,D,targets
C,C,D,targets
C,C,D,targets
C,C,C,regulators
C,C,B,regulators
C,C,D,regulators
C,C,B,targets
C,C,C,regulators
C,C,C,targets
C,C,F,targets
C,C,C,regulators
D,D,B,regulators
C,C,D,regulators
D,D,B,targets
C,C,D,regulators
C,C,D,regulators
C,C,D,targets
C,C,D,regulators
C,C,D,regulators
C,C,F,targets
C,C,C,regulators
C,C,D,targets
C,C,B,regulators
D,C,B,targets
C,C,C,regulators
C,C,B,targets
C,C,D,regulators
C,C,E,targets
D,D,B,regulators
C,C,D,targets
C,C,B,targets
C,C,D,targets
C,C,D,regulators
C,C,C,targets
C,C,B,targets
C,C,E,targets
D,C,B,regulators
C,C,D,regulators
C,C,D,regulators
C,C,C,regulators
C,C,D,targets
C,C,C,targets
D,D,C,regulators
C,C,C,targets
C,C,C,targets
C,C,C,regulators
C,C,D,targets
C,C,D,regulators
C,C,B,regulators
C,C,D,regulators
C,C,E,targets
C,C,D,regulators
C,C,E,targets
E,E,A,regulators
C,C,C,regulators
C,C,D,regulators
C,C,E,targets
C,C,C,regulators
D,D,B,targets
D,C,B,targets
C,C,D,regulators
C,C,D,targets
C,C,C,targets
C,C,C,regulators
D,D,B,regulators
C,C,D,regulators
C,D,C,targets
C,C,D,targets
C,C,D,targets
C,C,D,targets
C,C,C,targets
C,C,D,regulators
C,C,B,regulators
D,D,B,targets
D,D,C,regulators
C,C,D,regulators
C,C,D,targets
C,C,E,regulators
C,C,D,regulators
C,C,C,targets
C,C,C,regulators
C,C,C,regulators
C,C,C,targets
C,C,C,regulators
C,C,D,regulators
C,C,D,targets
C,C,D,targets
D,C,B,regulators
C,C,C,targets
C,C,D,targets
C,C,D,regulators
C,C,C,regulators
C,C,D,targets
C,C,D,targets
C,C,D,regulators
C,C,B,regulators
C,C,B,regulators
C,C,C,targets
C,C,B,targets
C,C,E,regulators
C,C,B,regulators
C,C,D,targets
C,C,C,regulators
C,C,C,targets
C,C,D,regulators
D,D,C,targets
C,C,D,regulators
C,C,D,targets
C,C,D,regulators
C,C,D,regulators
C,C,D,targets
C,C,C,targets
C,C,D,targets
C,C,C,targets
C,C,D,regulators
C,C,C,regulators
C,C,D,targets
C,C,D,regulators
C,C,E,regulators
C,C,B,targets
C,C,E,targets
C,C,D,targets
C,C,D,regulators
C,C,D,regulators
C,C,E,targets
C,C,B,regulators
C,C,D,targets
C,C,D,regulators
C,C,D,regulators
C,C,B,regulators
C,C,D,targets
C,C,C,targets
C,C,D,targets
C,C,B,regulators
C,C,E,targets
C,C,D,targets
C,C,D,regulators
D,D,C,regulators
C,C,E,targets
C,C,D,targets
C,C,F,regulators
C,C,D,targets
C,C,C,targets
C,C,D,targets
C,C,D,targets
C,C,D,targets
C,C,C,targets
C,C,B,targets
C,C,C,targets
C,C,D,regulators
C,C,D,regulators
C,C,D,targets
C,C,D,targets
C,C,D,targets
C,C,D,targets
C,C,E,regulators
C,C,B,regulators
C,C,D,regulators
D,C,C,targets
C,C,B,regulators
C,C,C,regulators
C,C,C,regulators
D,D,B,regulators
C,C,D,targets
C,C,D,targets
C,C,E,regulators
D,D,C,targets
C,C,E,regulators
D,D,C,regulators
C,C,D,targets
C,C,C,targets
D,D,B,regulators
C,C,C,regulators
C,C,D,regulators
C,C,E,targets
C,C,E,regulators
C,C,E,targets
C,C,B,targets
C,C,D,targets
C,C,D,regulators
C,C,C,targets
C,C,D,regulators
C,C,D,targets
C,C,C,regulators
C,C,D,targets
C,C,B,targets
C,C,C,regulators
C,C,D,regulators
C,C,D,targets
C,C,C,targets
D,D,C,regulators
C,C,D,regulators
C,C,D,regulators
C,C,D,targets
C,C,D,regulators
C,C,D,regulators
C,C,B,targets
C,C,D,regulators
C,C,D,regulators
C,C,B,regulators
C,C,D,regulators
C,C,D,regulators
C,C,D,targets
D,D,C,targets
C,C,D,regulators
C,C,D,regulators
D,C,B,targets
C,C,C,targets
C,C,E,regulators
C,C,D,targets
C,C,D,targets
D,D,B,regulators
C,C,B,regulators
C,C,D,targets
C,C,C,targets
E,F,B,targets
C,C,E,targets
C,C,D,regulators
C,C,D,regulators
C,C,D,regulators
C,C,D,regulators
F,F,A,regulators
C,C,D,regulators
C,C,B,regulators
C,C,C,regulators
C,C,D,targets
C,C,D,targets
C,C,D,targets
C,C,B,targets
C,C,F,targets
C,C,B,targets
C,C,C,regulators
C,C,D,targets
C,C,E,targets
C,C,D,regulators
C,C,C,regulators
C,C,C,targets
C,C,D,targets
D,D,C,regulators
C,C,C,targets
C,C,C,regulators
C,C,D,regulators
C,C,D,targets
C,C,D,regulators
C,C,D,targets
C,C,B,targets
C,C,D,regulators
C,C,D,targets
C,C,D,regulators
F,F,B,targets
C,C,D,regulators
D,C,C,targets
C,C,C,targets
C,C,D,targets
C,C,D,regulators
C,C,D,targets
C,C,D,targets
C,C,B,targets
C,C,D,regulators
C,C,D,targets
F,E,B,targets
C,C,C,regulators
C,C,D,targets
C,C,C,regulators
C,C,D,regulators
F,F,C,regulators
C,C,C,targets
D,C,C,targets
C,C,C,regulators
C,C,B,targets
C,C,C,regulators
C,C,C,targets
C,C,D,regulators
C,C,C,targets
C,C,F,targets
C,C,D,targets
C,C,C,regulators
C,C,B,targets
C,C,D,regulators
C,C,D,targets
C,C,C,regulators
C,C,B,regulators
C,C,C,targets
C,C,B,targets
C,C,D,targets
C,C,B,targets
C,C,B,targets
C,C,D,targets
C,C,C,regulators
C,C,D,regulators
C,C,C,targets
C,C,C,targets
C,C,D,regulators
D,C,C,targets
D,C,C,regulators
C,C,C,targets
C,C,D,targets
D,D,C,targets
C,C,D,regulators
C,C,C,targets
C,C,D,targets
C,C,D,regulators
C,C,C,regulators
C,C,E,regulators
C,C,C,targets
C,C,D,regulators
C,C,D,regulators
C,C,C,regulators
C,C,E,targets
D,C,D,regulators
C,C,F,regulators
C,C,D,regulators
D,D,C,targets
C,C,D,regulators
C,C,B,targets
C,C,B,regulators
C,C,C,regulators
C,C,D,targets
C,C,F,targets
C,C,C,regulators
C,C,D,targets
C,C,D,targets
C,C,E,targets
C,C,D,targets
C,C,C,regulators
C,C,C,targets
C,C,D,targets
C,C,D,targets
C,C,B,targets
C,C,D,regulators
C,C,B,regulators
C,C,D,targets
C,C,C,targets
C,C,D,targets
C,C,D,targets
D,D,C,regulators
C,C,B,regulators
C,C,E,regulators
C,C,C,regulators
C,C,D,targets
C,C,C,regulators
C,C,D,targets
C,C,E,regulators
C,C,D,regulators
C,C,C,regulators
C,D,C,regulators
C,C,E,targets
D,D,B,regulators
C,C,D,targets
C,C,E,targets
C,C,B,targets
D,C,C,targets
C,C,D,regulators
C,C,D,regulators
C,C,C,targets
C,C,C,regulators
C,C,D,regulators
C,C,C,targets
C,C,D,targets
C,C,B,targets
C,C,B,regulators
C,C,C,targets
C,C,D,regulators
C,C,D,targets
C,C,D,regulators
C,C,C,targets
C,C,D,targets
C,C,E,regulators
C,C,B,regulators
C,C,E,regulators
C,C,C,regulators
C,C,D,regulators
C,C,C,regulators
C,C,D,targets
C,C,D,targets
C,C,C,targets
C,C,D,regulators
C,C,B,targets
C,C,C,targets
D,D,C,targets
C,C,D,regulators
C,C,B,targets
C,C,D,regulators
C,C,D,regulators
C,C,C,regulators
C,C,E,targets
C,C,D,regulators
C,C,C,targets
C,D,B,targets
C,C,D,regulators
C,C,D,targets
C,C,D,regulators
C,C,D,targets
C,C,B,targets
C,C,C,targets
C,C,D,regulators
C,C,D,targets
C,C,D,regulators
D,C,C,targets
C,C,D,targets
C,C,E,regulators
C,C,D,regulators
C,C,C,targets
C,C,D,targets
C,C,E,regulators
C,C,C,regulators
C,C,C,targets
C,C,C,targets
C,C,C,targets
C,C,B,regulators
C,C,E,regulators
C,C,D,regulators
C,C,A,targets
C,C,C,targets
C,C,C,regulators
C,C,C,targets
C,C,C,targets
C,C,D,regulators
D,D,B,targets
C,C,C,regulators
C,C,D,targets
C,C,D,regulators
C,C,C,targets
C,C,D,regulators
C,C,D,regulators
C,C,D,targets
C,C,E,targets
C,C,B,targets
C,C,C,targets
C,C,D,regulators
C,C,D,targets
D,D,B,regulators
C,C,C,regulators
C,C,C,targets
C,C,D,targets
C,C,D,regulators
C,C,D,targets
C,C,D,regulators
C,C,D,regulators
C,C,D,regulators
C,C,D,regulators
D,D,C,regulators
F,F,C,regulators
D,D,C,targets
F,F,B,targets
C,C,E,targets
C,C,C,regulators
C,C,D,regulators
C,C,D,targets
C,C,C,regulators
C,C,D,targets
C,C,D,targets
C,C,F,regulators
C,C,D,regulators
C,C,C,regulators
C,C,D,targets
C,C,E,targets
C,C,B,targets
C,C,C,regulators
C,C,E,targets
F,F,B,targets
C,C,F,targets
C,C,B,targets
C,C,C,regulators
C,C,B,regulators
C,C,C,targets
F,F,C,targets
C,C,D,targets
E,E,A,targets
C,C,C,targets
C,C,B,regulators
C,C,D,targets
C,C,B,targets
C,C,D,regulators
C,C,F,regulators
C,C,D,regulators
C,C,C,regulators
C,C,C,regulators
C,C,D,targets
C,C,D,targets
C,C,B,regulators
D,D,C,targets
C,C,B,regulators
C,C,C,targets
C,C,D,regulators
C,C,B,regulators
C,C,A,regulators
C,C,D,regulators
C,C,C,targets
C,C,D,regulators
D,D,C,targets
C,C,B,targets
C,C,D,targets
C,C,C,targets
C,C,B,regulators
C,C,C,regulators
C,C,E,regulators
C,C,B,regulators
C,C,C,regulators
C,C,E,regulators
D,D,B,targets
D,D,C,regulators
D,D,C,targets
C,C,B,regulators
C,C,B,regulators
C,C,D,regulators
C,C,C,targets
C,C,D,regulators
C,C,C,regulators
C,C,C,regulators
C,C,E,targets
C,C,D,regulators
C,C,B,targets
C,C,D,regulators
C,C,D,targets
C,C,D,targets
C,C,C,targets
C,C,B,targets
C,C,D,targets
C,C,C,regulators
C,C,D,targets
C,C,B,regulators
C,C,D,regulators
C,C,A,targets
C,C,D,regulators
C,C,D,regulators
C,C,B,regulators
C,C,C,targets
C,C,D,targets
C,C,E,regulators
C,C,D,regulators
C,C,B,targets
C,C,E,targets
C,C,E,targets
C,C,C,regulators
C,C,D,targets
C,C,D,regulators
C,C,F,regulators
C,C,C,targets
C,C,E,regulators
C,C,D,regulators
C,C,B,targets
C,C,D,targets
C,C,D,targets
C,C,D,regulators
C,C,D,targets
C,C,D,targets
C,C,E,targets
C,C,D,regulators
C,C,C,regulators
C,C,D,regulators
C,C,D,regulators
C,C,D,regulators
C,C,E,targets
C,C,B,targets
D,C,B,targets
C,C,C,targets
C,C,D,targets
C,C,D,targets
C,C,C,targets
C,C,D,targets
C,C,D,regulators
C,C,C,targets
C,C,D,targets
C,C,C,targets
C,C,C,regulators
D,D,B,regulators
C,C,D,regulators
C,C,E,regulators
C,C,D,targets
D,D,B,regulators
D,D,B,regulators
C,C,C,regulators
C,C,B,targets
C,C,C,targets
C,C,C,targets
C,C,C,targets
C,C,B,regulators
C,C,D,targets
D,C,C,targets
C,C,C,regulators
C,C,D,targets
C,C,D,targets
C,C,E,targets
C,C,D,targets
F,F,C,targets
C,C,B,regulators
C,C,C,targets
C,C,C,regulators
C,C,B,regulators
C,C,D,targets
C,C,B,regulators
C,C,C,targets
C,C,C,targets
C,C,C,targets
C,C,B,targets
C,C,D,targets
C,C,B,targets
C,C,D,regulators
C,C,D,regulators
C,C,D,regulators
C,C,C,targets
C,C,D,targets
C,C,D,targets
C,C,B,targets
E,E,A,targets
C,C,D,targets
C,C,B,regulators
C,C,D,targets
C,C,D,targets
C,C,F,regulators
C,C,D,targets
C,C,D,targets
C,C,F,regulators
C,C,C,targets
C,C,B,regulators
C,C,D,targets
C,C,D,targets
E,D,B,targets
C,C,D,targets
C,C,D,regulators
C,C,D,regulators
C,C,D,regulators
D,D,B,targets
C,C,B,targets
C,C,E,regulators
C,C,C,targets
C,C,C,regulators
C,C,D,targets
D,C,D,regulators
C,C,D,regulators
C,C,D,regulators
C,C,C,regulators
C,C,D,regulators
C,C,D,regulators
C,C,D,targets
C,C,C,targets
C,C,D,regulators
C,C,D,targets
C,C,D,regulators
F,F,B,targets
C,C,D,targets
C,C,D,regulators
C,C,D,targets
C,C,D,targets
C,C,C,regulators
C,C,D,regulators
C,C,D,regulators
C,C,B,targets
C,C,D,regulators
D,D,B,targets
C,C,D,targets
C,C,C,regulators
F,F,B,targets
C,C,D,targets
C,C,C,regulators
C,C,C,targets
C,C,B,targets
C,C,C,regulators
C,C,F,targets
C,C,D,regulators
C,C,C,regulators
C,C,D,regulators
C,C,D,regulators
C,C,D,targets
C,C,E,targets
C,C,B,regulators
C,C,B,targets
C,C,D,regulators
F,F,B,targets
C,C,D,regulators
C,C,B,targets
D,D,C,regulators
C,C,D,regulators
D,C,D,targets
F,F,A,targets
C,C,D,targets
C,C,D,targets
C,C,D,regulators
C,C,D,regulators
C,C,B,regulators
C,C,D,regulators
C,C,C,targets
C,C,C,targets
C,C,D,regulators
C,C,D,targets
C,C,F,regulators
C,C,B,targets
D,D,B,regulators
C,C,D,regulators
C,C,B,targets
C,C,D,regulators
C,C,D,regulators
C,C,D,regulators
C,C,D,regulators
C,C,B,regulators
C,C,C,regulators
C,C,B,targets
C,C,D,targets
C,C,F,regulators
C,C,E,regulators
C,C,C,regulators
C,C,E,targets
C,C,D,targets
C,C,E,regulators
C,C,D,targets
C,D,C,regulators
C,C,E,regulators
C,C,C,targets
C,C,D,regulators
C,C,D,targets
C,C,D,regulators
C,C,D,regulators
C,C,B,regulators
E,E,B,regulators
C,C,D,targets
C,C,D,regulators
C,C,E,targets
C,C,B,targets
C,C,D,targets
C,C,B,regulators
C,C,D,targets
