# Supplementary material for: Three topological features of regulatory networks control life-essential and specialized subsystems
Source: Sci Rep. 2021 Dec 20;11:24209. doi: 10.1038/s41598-021-03625-w (PMC8688434; doi:10.1038/s41598-021-03625-w)
Supplement: Supplementary file 3 — Supplementary Information 3. [file 41598_2021_3625_MOESM3_ESM.zip]

Archive with 6 entries (5 files):
- Supplementary Data S3/
- __MACOSX/._Supplementary Data S3
- Supplementary Data S3/concatenated_classification_model.model
- __MACOSX/Supplementary Data S3/._concatenated_classification_model.model
- Supplementary Data S3/Caption Supplementary Data S3.docx
- __MACOSX/Supplementary Data S3/._Caption Supplementary Data S3.docx
