# Supplementary material for: Three topological features of regulatory networks control life-essential and specialized subsystems
Source: Sci Rep. 2021 Dec 20;11:24209. doi: 10.1038/s41598-021-03625-w (PMC8688434; doi:10.1038/s41598-021-03625-w)
Supplement: Supplementary file 5 — Supplementary Tables. [file 41598_2021_3625_MOESM5_ESM.xlsx]

## Sheet: S1
Supplementary Table S1: Networks. A spreadsheet file with filtered networks
Arabidopsis thaliana		Drosophila Melanogaster		Escherichia coli		Homo sapiens		Saccharomyces cerevisiae
Regulator	Target	Regulator	Target	Regulator	Target	Regulator	Target	Regulator	Target
At5g10140	At1g65480	P13002	P17917	b3255	b3255	Q16254	Q9UJM3	YDR146C	YDL127W
At5g11260	At1g27480	Q7JN06	Q9VGF9	b3255	b3256	Q16254	Q05513	YDR146C	YLR079W
At5g11260	At5g53370	P10041	P07713	b0464	b0463	Q13127	O60500	YDR146C	YER124C
At5g11260	At1g03630	P10041	P20350	b0464	b0462	Q16254	P12755	YDR146C	YLR194C
At5g11260	At1g13600	Q9W0K7	P92177	b0464	b0464	Q16254	O95382	YDR146C	YKL164C
At5g11260	At2g41670	Q9W0K7	P00522	b0464	b1891	Q16254	P28908	YDR146C	YJL194W
At5g11260	At2g05160	Q9W0K7	P02572	b0464	b1892	Q16254	P21127	YDR146C	YOR264W
At5g11260	At2g40170	Q9W0K7	Q8INB9	b0464	b1531	P08151	Q9BR10	YDR146C	YNR067C
At5g11260	At1g62780	Q9W0K7	Q01842	b0464	b1532	Q99814	P52797	YDR146C	YJL078C
At5g11260	At4g32190	Q9W0K7	Q9V407	b0464	b1530	Q99814	P00533	YDR146C	YKL185W
At5g11260	At1g17460	Q9W0K7	P08630	b0464	b4063	Q99814	P49765	YDR146C	YNL078W
At5g11260	At2g46660	Q9W0K7	Q24210	b0464	b4062	Q92731	Q8N2K1	YDR146C	YIL009W
At5g11260	At2g38750	Q9W0K7	Q9VXF1	b2213	b2213	Q92731	P28908	YDR146C	YLR286C
At5g11260	At5g59780	Q9W0K7	Q9VU84	b2213	b2213	Q92731	E9PAN7	YDR146C	YDL227C
At5g11260	At3g07650	Q9W0K7	Q9VFD5	b2213	b4187	Q92731	B1AMF0	YDR146C	YNL327W
At5g11260	At5g55620	Q9W0K7	Q9U1H0	b2213	b2068	P15036	P06493	YDR146C	YGL028C
At5g11260	At5g07680	Q9W0K7	O16844	b2213	b2212	P01100	Q9BVA0	YDR146C	YBR158W
At5g11260	At4g01610	Q9W0K7	Q9VWW0	b2213	b2212	P01100	P42345	YDR146C	YIL015W
At5g11260	At5g17760	Q9W0K7	P29349	b4116	b4117	P01100	P43250	YDR146C	YHR143W
At5g11260	At4g15230	Q9W0K7	O46036	b4116	b3517	P01100	Q8N2I9	YDR146C	YDL179W
At5g11260	At3g01350	Q9W0K7	P25008	b4116	b1493	H3BMA2	B7ZA85	YOR372C	YPR119W
At5g11260	At1g15380	Q9W0K7	Q24114	b4116	b1492	Q13127	Q9P2K9	YNL068C	YDR146C
At5g11260	At1g55550	Q9W0K7	O76324	b4116	b3516	P01100	D6RHC7	YNL068C	YLR131C
At5g11260	At1g78850	Q9W0K7	Q9W4S7	b4116	b3212	Q13127	P19021	YNL068C	YPR119W
At5g11260	At1g16850	Q9W0K7	Q23985	b4116	b3213	Q14526	Q96EB6	YHR124W	YPR054W
At5g11260	At1g78390	Q9W0K7	P25867	b4116	b3214	Q86T24	P11912	YHR124W	YOR313C
At5g11260	At2g43050	Q9W0K7	P04412	b3131	b3135	Q86T24	B4E0K5	YKL112W	YGR059W
At5g11260	At4g34610	Q9W0K7	P02836	b3131	b3138	Q86T24	A0AUL6	YER111C	YDL127W
At5g11260	At5g55220	Q9W0K7	Q24342	b3131	b3139	Q86T24	B4E1H5	YER111C	YDL127W
At5g11260	At3g16910	Q9W0K7	Q03043	b3131	b3140	Q86T24	B3KS97	YER111C	YDR451C
At5g11260	At5g59930	Q9W0K7	Q95V55	b3131	b3141	Q86T24	F2Z305	YER111C	YGR109C
At5g11260	At2g43570	Q9W0K7	Q9VVX3	b3131	b3131	Q86T24	A0MNN5	YER111C	YGR109C
At5g11260	At3g21890	Q9W0K7	P48423	b3131	b3136	Q86T24	A0PJ70	YER111C	YML027W
At5g11260	At3g42930	Q9W0K7	P32866	b3131	b3133	Q86T24	B4DP38	YER111C	YGR014W
At5g11260	At1g24530	Q9W0K7	Q24592	b3131	b3134	Q86T24	D6R933	YER111C	YER070W
At5g11260	At1g17100	Q9W0K7	P22817	b3131	b3137	Q13263	P46109	YER111C	YMR199W
At5g11260	At1g32450	Q9W0K7	P09208	b3131	b3132	Q13263	P09564	YER111C	YPL256C
At5g11260	At5g45850	Q9W0K7	P18289	b4187	b4187	Q13263	A8CZ64	YER111C	YPL256C
At5g11260	At1g10760	Q9W0K7	Q24311	b2697	b2697	Q13263	F5GWE4	YER111C	YNL289W
At5g11260	At3g03450	Q9W0K7	O61267	b0506	b0505	Q96GC6	A0AV58	YER111C	YOR074C
At5g11260	At1g72100	Q9W0K7	P49657	b0506	b0512	Q96GC6	A8CZ64	YER111C	YLR183C
At5g11260	At4g35030	Q9W0K7	P07207	b0506	b0504	Q96GC6	F5GZ79	YER111C	YIL123W
At5g11260	At3g02990	Q9W0K7	P16554	b0506	b0507	P56545	Q00610	YER111C	YPR119W
At5g11260	At3g15670	Q9W0K7	P11346	b0506	b0514	P56545	O95747	YER111C	YPR119W
At5g11260	At3g21720	Q9W0K7	Q9W0V1	b0506	b0509	P56545	B4E1N1	YER111C	YCR065W
At5g11260	At5g44120	Q9W0K7	P12982	b0506	b0508	P56545	F8W6H8	YER111C	YJL196C
At5g11260	At2g35300	Q9W0K7	Q27889	b0506	b0511	Q01094	P22674	YER111C	YBL003C
At5g11260	At1g80130	Q9W0K7	Q27884	b0506	b0513	Q01094	P57059	YER111C	YDR501W
At5g11260	At2g41850	Q9W0K7	P08646	b0504	b0516	Q01094	Q05923	YER111C	YJL194W
At5g11260	At1g69760	Q9W0K7	P22814	b0504	b0517	Q01094	Q9NPD8	YDR207C	YER179W
At5g11260	At5g62490	Q9W0K7	P21520	b0504	b0515	Q01094	P62330	YIL131C	YMR215W
At5g11260	At2g29630	Q9W0K7	Q7KRY7	b4089	b4087	Q01094	Q52WX2	YIL131C	YNL078W
At5g11260	At2g28780	Q9W0K7	P18168	b4089	b4088	Q01094	Q15796	YIL131C	YDR146C
At5g11260	At1g63190	Q9W0K7	P00528	b4089	b4086	Q01094	O14543	YIL131C	YBL097W
At5g11260	At2g31980	Q9W0K7	P28159	b4089	b4085	Q01094	P09564	YIL131C	YKL164C
At5g11260	At2g33380	Q9W0K7	P22265	b4089	b4090	Q01094	Q13705	YIL131C	YPR035W
At5g11260	At4g37230	Q9W0K7	P40689	b4089	b4089	Q01094	B7ZKK7	YIL131C	YPR119W
At5g11260	At5g24140	Q9W0K7	Q9NHV9	b0564	b0980	Q01094	A0JLR0	YIL131C	YKR054C
At5g11260	At3g04140	Q9W0K7	P09615	b0564	b0979	Q01094	B0AZS6	YIL131C	YER124C
At5g11260	At4g36030	Q9W0K7	Q9VQG9	b0564	b0978	Q01094	A0MNP1	YIL131C	YER124C
At5g11260	At2g25890	Q9W0K7	Q7KLE5	b0564	b4592	Q01094	A0PJ51	YIL131C	YCL063W
At5g11260	At5g01300	Q9W0K7	O62530	b0564	b0972	Q01094	A1L461	YIL131C	YLR194C
At5g11260	At2g15020	Q9W0K7	Q9VAS9	b0564	b0973	Q01094	A3KFI9	YIL131C	YPL141C
At5g11260	At4g37070	Q9W0K7	Q9VQG2	b0564	b0974	Q01094	B3KTY3	YDL056W	YMR179W
At5g11260	At3g06080	Q9W0K7	Q9VHC3	b0564	b0975	Q01094	B4DR80	YDL056W	YER094C
At5g11260	At1g12950	Q9W0K7	O17432	b0564	b0976	Q01094	B4DXK0	YDL056W	YOR074C
At5g11260	At1g21910	Q9W0K7	Q7JUY7	b0564	b0977	Q01094	B5BU65	YDL056W	YDR501W
At5g11260	At2g27660	Q9W0K7	Q9XZ32	b0064	b0062	Q01094	B5BUG9	YDL056W	YKL113C
At5g11260	At2g43590	Q9W0K7	Q9VNG2	b0064	b0062	Q01094	B7ZKU7	YDL056W	YLR103C
At5g11260	At1g78440	Q9W0K7	Q9VR53	b0064	b0063	Q01094	C9IZR2	YDL056W	YCR065W
At5g11260	At3g14440	Q9W0K7	Q9W526	b0064	b0063	Q01094	C9JD14	YDL056W	YPR120C
At5g11260	At1g02810	Q9W0K7	Q29R09	b0064	b0064	Q01094	F5GZ00	YDL056W	YJL194W
At5g11260	At1g07135	Q9W0K7	Q9VQI1	b0064	b0064	Q01094	F8VUX9	YDL056W	YER070W
At5g11260	At1g09070	Q9W0K7	Q8T8S2	b0064	b0061	Q01094	F8WEQ4	YDL056W	YBL003C
At5g11260	At1g57770	Q9W0K7	Q9W4F8	b0064	b0061	P28324	E7EMD4	YDR310C	YGR059W
At5g11260	At3g56880	Q9W0K7	Q9VEJ4	b0064	b2841	P28324	B4DL02	YDR310C	YPR054W
At5g11260	At2g27080	Q9W0K7	Q9VBC4	b0064	b1901	P28324	C9JVZ3	YJR094C	YJL106W
At5g11260	At5g53310	Q9W0K7	Q9VKG8	b0064	b1900	P28324	E9PS41	YJR094C	YIL072W
At5g11260	At2g34990	Q9W0K7	Q9VEA9	b0064	b4460	P28324	F5GZ79	YDR451C	YBR294W
At5g11260	At3g05820	Q9W0K7	B7Z0D7	b0064	b0396	P28324	Q4VXH1	YDR451C	YKL209C
At5g11260	At2g41100	Q9W0K7	Q9VX24	b0064	b3565	Q15022	P22674	YDR451C	YNL339C
At5g11260	At5g64660	Q9W0K7	Q9VX25	b0064	b3564	Q15022	O75462	YDR451C	YDL156W
At5g11260	At3g52740	Q9W0K7	Q9VIE1	b0064	b1497	Q15022	O95747	YDR451C	YAR009C
At5g11260	At4g17500	Q9W0K7	Q7KSD3	b0064	b1498	Q15022	B4DDM6	YDR451C	YPL093W
At5g11260	At5g66650	Q9W0K7	Q8SYL1	b0064	b2840	Q92830	A0AUL6	YDR451C	YDR060W
At5g11260	At2g02870	Q9W0K7	Q9V780	b4401	b4015	Q92830	E9PS41	YDR451C	YJL115W
At5g11260	At5g50950	Q9W0K7	Q7K137	b4401	b4014	Q14541	P11309	YDR451C	YGR283C
At5g11260	At3g06160	Q9W0K7	O97111	b4401	b0114	Q14541	Q00610	YDR451C	YDL167C
At5g11260	At4g08950	Q9W0K7	P91634	b4401	b0115	Q14541	Q8N165	YDR451C	YLL067C
At5g11260	At4g05100	Q9W0K7	Q9VE91	b4401	b4016	Q14541	Q52WX2	YDR451C	YFL008W
At5g11260	At3g22830	Q9W0K7	A1Z9K8	b4401	b2296	Q14541	P12931	YDR451C	YPL267W
At5g11260	At2g29670	Q9W0K7	Q7KT16	b4401	b1276	Q14541	B9EGA7	YDR451C	YPL242C
At5g11260	At4g27250	Q9W0K7	Q9V3Q6	b4401	b0118	Q14541	H0YEI6	YDR451C	YGR108W
At5g11260	At5g01550	Q9W0K7	Q9V3Z1	b4401	b1415	Q14541	A0AV58	YDR451C	YBL004W
At5g11260	At5g45110	Q9W0K7	Q7JW03	b4401	b0980	Q14541	A3KFI9	YDR451C	YHL040C
At5g11260	At4g25490	Q9W0K7	Q9VA38	b4401	b0979	Q14541	A3KFJ0	YDR451C	YBL098W
At5g11260	At5g62180	Q9W0K7	Q8SXX4	b4401	b0978	Q14541	B5MDS5	YDR451C	YJL148W
At5g11260	At5g59820	Q9W0K7	Q9V7W9	b4401	b4592	Q14541	B7ZA85	YDR451C	YAR018C
At5g11260	At3g13600	Q9W0K7	Q9W003	b4401	b0311	Q14541	C9J2M4	YDR451C	YLR413W
At5g11260	At3g48520	Q9W0K7	Q24306	b4401	b0312	P05412	O00299	YDR451C	YDR191W
At5g11260	At5g43890	Q9W0K7	Q9VLT9	b4401	b0313	P05412	Q00610	YDR451C	YPL274W
At5g11260	At1g19380	Q9W0K7	Q9VLL4	b4401	b0314	P05412	P46109	YDR451C	YGR103W
At5g11260	At2g36220	Q9W0K7	A1ZAU0	b4401	b4131	P05412	P05412	YDR451C	YLL066C
At5g11260	At2g22500	Q9W0K7	Q9W1G4	b4401	b4132	P05412	P20783	YDR451C	YLR222C
At5g11260	At3g01830	Q9W0K7	Q9VUN7	b4401	b0039	P05412	P61073	YDR451C	YLR312C
At5g11260	At1g73500	Q9W0K7	Q9VN82	b4401	b0038	P05412	Q8N2I9	YDR451C	YAR007C
At5g11260	At2g44080	Q9W0K7	Q0KI87	b4401	b0037	P05412	B3KVE1	YLR131C	YDL127W
At5g11260	At2g41640	Q9W0K7	Q9VFF0	b4401	b0036	P05412	F8VS47	YLR131C	YJL217W
At5g11260	At5g02270	Q9W0K7	Q9VDF4	b4401	b0035	P05412	A0AV58	YLR131C	YPL158C
At5g11260	At5g62520	Q9W0K7	Q9VCL7	b4401	b0040	P05412	A4D1L5	YLR131C	YLR194C
At5g11260	At2g37430	Q9W0K7	Q9VBU8	b4401	b0618	P05412	B4DDG1	YLR131C	YKL164C
At5g11260	At2g30040	Q9W0K7	Q9VB25	b4401	b0617	P05412	B7ZA85	YLR131C	YOR264W
At5g11260	At4g27280	Q9W0K7	Q9VAU5	b4401	b0616	P05412	B7ZL00	YLR131C	YJL078C
At5g11260	At1g25400	Q9W0K7	Q9VXE3	b4401	b0615	P05412	E9PC32	YLR131C	YNL078W
At5g11260	At4g29780	Q9W0K7	Q9VZI9	b4401	b0613	P05412	E9PS41	YLR131C	YGR041W
At5g11260	At1g17420	Q9W0K7	Q7K5M6	b4401	b0614	P05412	F5GWE4	YLR131C	YGL028C
At5g11260	At1g73540	Q9W0K7	Q9VGI4	b4401	b0733	P05412	F5GZ79	YLR131C	YLR286C
At5g11260	At3g02840	Q9W0K7	Q9W450	b4401	b0734	P05412	G5E9Q5	YLR131C	YDL227C
At5g11260	At5g03210	Q9W0K7	Q95SI0	b4401	b0886	P17275	P09564	YLR131C	YNL327W
At5g11260	At3g55240	Q9W0K7	Q7K4B3	b4401	b0887	P17275	F8VS47	YLR131C	YER124C
At5g11260	At5g05270	Q9W0K7	Q9VM21	b4401	b0432	P17275	B7ZA85	YLR131C	YBR158W
At5g11260	At1g09480	Q9W0K7	P91943	b4401	b0431	P17275	E9PC32	YLR131C	YHR143W
At5g11260	At4g32800	Q9W0K7	Q1WWC9	b4401	b0430	P17535	P11912	YLR131C	YNR067C
At5g11260	At1g59640	Q9W0K7	Q17Q84	b4401	b0429	P17535	P11309	YLR131C	YIL009W
At5g11260	At4g37770	Q9W0K7	B7Z025	b4401	b0428	P17535	O00299	YMR043W	YDR146C
At5g11260	At1g80850	Q9W0K7	Q9VII8	b4401	b3528	P17535	Q00610	YMR043W	YGR108W
At5g11260	At5g01730	Q9W0K7	Q8SX92	b4401	b0621	P17535	P04141	YMR043W	YIL123W
At5g11260	At5g41170	Q9W0K7	Q8SYC6	b4401	b0620	P17535	Q8N165	YMR043W	YPR119W
At5g11260	At4g34410	Q9W0K7	Q0E930	b4401	b0619	P17535	Q9ULZ2	YMR043W	YJL194W
At5g11260	At1g33560	Q9W0K7	Q1RL19	b4401	b3845	P17535	P19086	YMR043W	YJL194W
At5g11260	At5g49520	Q9W0K7	Q59DW8	b4401	b3846	P17535	Q52WX2	YMR043W	YMR001C
At5g11260	At1g76650	Q9W0K7	Q6NR03	b4401	b1805	P17535	Q9Y3E7	YBR083W	YGR046W
At5g11260	At4g31870	Q9W0K7	Q7K1M7	b4401	b0221	P17535	Q8IZE3	YBR083W	YIL140W
At5g11260	At3g51240	Q9W0K7	Q7KM08	b4401	b3081	P17535	P61073	YBR083W	YIL140W
At5g11260	At1g19210	Q9W0K7	Q8MQQ3	b4401	b2342	P17535	Q86W42	YBR083W	YIL140W
At5g11260	At1g66160	Q9W0K7	Q8T5S9	b4401	b2341	P17535	Q86WV1	YBR083W	YOR011W
At5g11260	At1g24140	Q9W0K7	Q961E7	b4401	b2344	P17535	P09564	YBR083W	YBR057C
At5g11260	At5g08640	Q9W0K7	Q9I7T8	b4401	b1334	P17535	P40259	YBR083W	YGL047W
At5g11260	At5g44110	Q9W0K7	Q9V8V8	b4401	b0904	P17535	Q96IW2	YBR083W	YLR400W
At5g11260	At1g22750	Q9W0K7	Q9VE72	b4401	b1612	P17535	A0AUL6	YBR083W	YDL214C
At5g11260	At5g65260	Q9W0K7	Q9VJA1	b4401	b4122	P17535	E5KR07	YBR083W	YDL214C
At5g11260	At5g60360	Q9W0K7	Q9VZD7	b4401	b1611	P17535	B3KVE1	YBR083W	YKL044W
At5g11260	At5g10100	Q9W0K7	Q9W0R9	b4401	b3517	P17535	C7DUW4	YBR083W	YCR105W
At5g11260	At1g19180	Q9W0K7	Q9W2J2	b4401	b3512	P17535	B5BTZ6	YBR083W	YLR272C
At5g11260	At1g20510	Q9W0K7	Q9Y150	b4401	b3516	P17535	F8VS47	YBR083W	YER131W
At5g11260	At1g17380	P22809	P08630	b4401	b2094	P17535	B7ZM71	YBR083W	YGR131W
At5g11260	At1g18570	P22809	P19538	b4401	b2093	P17535	A0AV58	YBR083W	YCR032W
At5g11260	At5g45340	P22809	Q02936	b4401	b2092	P17535	A1L0S7	YBR083W	YJR153W
At5g11260	At4g21420	P22809	Q9W4Z4	b4401	b2091	P17535	A3QNQ0	YBR083W	YHR092C
At5g11260	At3g19350	P22809	P09208	b4401	b2096	P17535	A6H8Y6	YBR083W	YIL056W
At5g11260	At3g17130	P22809	Q01083	b4401	b2095	P17535	B1AMG5	YBR083W	YEL072W
At5g11260	At2g42870	P22809	Q7KNQ9	b4401	b2975	P17535	B3KNX7	YBR083W	YPL191C
At5g11260	At3g60550	P22809	Q7JW03	b4401	b2976	P17535	B4DIJ9	YBR083W	YPR015C
At5g11260	At1g71697	P22809	P53501	b4401	b2979	P17535	B4DLQ7	YBR083W	YPR015C
At5g11260	At5g45630	P22809	Q9W450	b4401	b4468	P17535	B4DMM6	YBR083W	YGR070W
At5g11260	At5g49280	P22809	Q59DW8	b4401	b4467	P17535	B4DZU0	YBR083W	YER181C
At5g11260	At4g36040	P22809	Q9BKJ2	b4401	b2977	P17535	B4E026	YBR083W	YNR067C
At5g11260	At5g62020	P09081	Q9VZF4	b4401	b2241	P17535	B7ZA85	YBR083W	YNR067C
At5g11260	At5g45820	P09081	Q9V407	b4401	b2242	P17535	C9J355	YBR083W	YNR067C
At5g11260	At1g53170	P09081	P08630	b4401	b2243	P17535	C9JFJ0	YBR083W	YML047C
At5g11260	At5g64550	P09081	Q24210	b4401	b3426	P17535	C9JTK2	YBR083W	YKR091W
At5g11260	At5g13700	P09081	Q9VFD5	b4401	b0720	P17535	E7EUW7	YBR083W	YKR091W
At5g11260	At5g51190	P09081	Q9U1H0	b4401	b2579	P17535	E9PC32	YBR083W	YJR052W
At5g11260	At1g78990	P09081	P54733	b4401	b1210	P17535	E9PS41	YBR083W	YLR006C
At5g11260	At3g23610	P09081	P98081	b4401	b0972	P17535	F5GZ79	YBR083W	YNL019C
At5g11260	At4g27310	P09081	P07713	b4401	b0973	P17535	F5H0N0	YBR083W	YER149C
At5g11260	At2g37530	P09081	P04412	b4401	b0974	P18847	O00273	YBR083W	YER149C
At5g11260	At3g09010	P09081	Q9V853	b4401	b0975	P18847	P19086	YBR083W	YBL037W
At5g11260	At3g61680	P09081	Q8I7C3	b4401	b0976	P18847	Q9UJX6	YBR083W	YBL037W
At5g11260	At3g62720	P09081	P07207	b4401	b0977	P18847	P12004	YBR083W	YBR117C
At5g11260	At3g52400	P09081	P16554	b4401	b2996	P18847	P09564	YBR083W	YBR117C
At5g11260	At3g25250	P09081	P83100	b4401	b2995	P18847	A0AV58	YBR083W	YLR014C
At5g11260	At2g39650	P09081	Q9VFP2	b4401	b2994	P18847	A7MAV4	YBR083W	YHR127W
At5g11260	At4g36670	P09081	P21520	b4401	b2993	P18847	B4DNF9	YBR083W	YDL048C
At5g11260	At2g03300	P09081	P91682	b4401	b2992	P18847	B4DSE2	YBR083W	YLR465C
At5g11260	At5g05410	P09081	Q8MQW8	b4401	b2991	P18847	B7Z6V3	YBR083W	YBR040W
At5g11260	At1g60190	P09081	P28159	b4401	b2990	P18847	F5GZ79	YBR083W	YBR040W
At5g11260	At1g61890	P09081	P09615	b4401	b2997	P23511	O95782	YBR083W	YDR522C
At5g11260	At4g34150	P09081	Q9VA77	b4401	b1136	P23511	P19086	YBR083W	YGR230W
At5g11260	At5g66210	P09081	Q9VRS2	b4401	b1160	P23511	P22670	YBR083W	YPL274W
At5g11260	At5g02280	P09081	Q9VWE0	b4401	b3605	P23511	Q8N2I9	YBR083W	YPL274W
At5g11260	At2g32510	P09081	Q9VGP9	b4401	b3603	P23511	Q9NYA4	YBR083W	YPL274W
At5g11260	At5g01100	P09081	Q9W3N8	b4401	b3604	P23511	P09564	YBR083W	YJL219W
At5g11260	At4g33920	P09081	A1ZAN6	b4401	b0116	P23511	O75462	YBR083W	YBR047W
At5g11260	At2g47460	P09081	Q9V3L1	b4401	b3236	P23511	B4DL02	YBR083W	YPL049C
At5g11260	At3g54810	P09081	Q9V3Z1	b4401	b0827	P23511	A2RQD9	YBR083W	YMR195W
At5g11260	At5g23010	P09081	O96433	b4401	b0826	P23511	B4DWR9	YBR083W	YMR195W
At5g11260	At4g13010	P09081	Q6NP60	b4401	b1109	P23511	B4E039	YBR083W	YPL024W
At5g11260	At5g15510	P09081	Q9VWW4	b4401	b2288	P23511	B4E1N1	YBR083W	YGL050W
At5g11260	At5g67400	P09081	Q7K012	b4401	b2287	P23511	B7Z6V3	YBR083W	YER179W
At5g11260	At5g59550	P09081	Q9Y1T2	b4401	b2286	P23511	B7Z708	YBR083W	YPL036W
At5g11260	At5g54510	P09081	Q9VA78	b4401	b2285	P23511	B7ZA85	YBR083W	YCL069W
At5g11260	At5g65300	P09081	Q95SI0	b4401	b2284	P23511	B7ZKU7	YBR083W	YOR313C
At5g11260	At3g55980	P09081	P91943	b4401	b2283	P23511	B9EH95	YBR083W	YOR313C
At5g11260	At2g35930	P09081	Q29R48	b4401	b2282	P23511	C9J185	YBR083W	YCR064C
At5g11260	At5g52020	P09081	Q8T085	b4401	b2281	P23511	C9J826	YBR083W	YAL026C
At5g11260	At2g35290	P09081	Q8MQQ3	b4401	b2280	P23511	E9PI32	YBR083W	YIL096C
At5g11260	At2g34330	P09081	Q9BKJ2	b4401	b2279	O95365	O00299	YBR083W	YGR222W
At5g11260	At1g61340	P09081	Q9W0R9	b4401	b2278	O95365	P46109	YBR083W	YGR222W
At5g11260	At2g28630	P25439	Q9VZF4	b4401	b2277	O95365	O15524	YBR083W	YDL129W
At5g11260	At2g33580	P25439	Q9VP22	b4401	b2276	O95365	P09564	YBR083W	YLR331C
At5g11260	At1g77640	P25439	Q9VNJ5	b4401	b1256	O95365	B4DEQ4	YBR083W	YOL058W
At5g11260	At5g25810	P25439	Q03043	b4401	b1243	O95365	A0AUL6	YBR083W	YNL295W
At5g11260	At2g22880	P25439	O61661	b4401	b1244	O95365	F2Z305	YBR083W	YIR031C
At5g11260	At1g68840	P25439	Q8T0S6	b4401	b1245	O95365	A8CZ64	YBR083W	YHR015W
At5g11260	At1g56660	P25439	O61267	b4401	b1246	O95365	B4DUU9	YBR083W	YOL156W
At5g11260	At5g57510	P25439	P16554	b4401	b1247	O95365	C9IZN3	YBR083W	YGR164W
At5g11260	At1g76600	P25439	O97143	b4401	b0903	O95365	C9JRL6	YBR083W	YGL178W
At5g11260	At3g50850	P25439	Q9V730	b4401	b1211	O95365	F5GWE4	YBR083W	YGL178W
At5g11260	At1g68620	P25439	P36872	b4401	b1212	O95365	F5H0N0	YBR083W	YDR278C
At5g11260	At3g46080	P25439	Q7JUY7	b4401	b1101	O95365	O75271	YBR083W	YML091C
At5g11260	At1g18740	P25439	Q9VE73	b4401	b1297	A6H8Y1	P46109	YBR083W	YMR069W
At5g11260	At3g50800	P25439	Q494K2	b4401	b1301	A6H8Y1	Q9BYD9	YBR083W	YGR121C
At5g11260	At5g47590	P25439	Q9VVI0	b4401	b1300	A6H8Y1	A8CZ64	YBR083W	YPR151C
At5g11260	At2g25460	P25439	Q7K1Y4	b4401	b1298	A6H8Y1	B4DWP8	YBR083W	YMR122C
At5g11260	At3g62260	P25439	O18683	b4401	b1302	A6H8Y1	F5GWE4	YBR083W	YNR059W
At5g11260	At1g18300	P25439	A1ZAN6	b4401	b1296	Q02086	P11912	YBR083W	YDR180W
At5g62020	At1g16030	P25439	P05205	b4401	b1299	Q02086	O95782	YBR083W	YHR149C
At5g62020	At4g10250	P25439	Q7K4B2	b4401	b3907	Q02086	P19086	YBR083W	YIL036W
At5g62020	At5g59720	P25439	Q9W0B8	b4401	b3317	Q02086	Q8IZE3	YBR083W	YIL120W
At5g62020	At4g27670	P25439	Q9VZI9	b4401	b3320	Q02086	P22670	YBR083W	YGR249W
At5g62020	At1g52560	P25439	Q7K7G0	b4401	b3319	Q02086	P09564	YBR083W	YGR249W
At5g62020	At3g09640	P25439	Q9VE72	b4401	b3313	Q02086	D3DTW2	YBR083W	YGR100W
At3g62420	At3g30775	P09085	P29310	b4401	b3315	Q02086	A6NGS0	YBR083W	YER103W
At3g27010	At4g37490	P09085	P00522	b4401	b3318	Q02086	B4E039	YBR083W	YLR162W
At3g27010	At2g29570	P09085	P10987	b4401	b3312	Q02086	B7Z708	YBR083W	YBR225W
At3g27010	At3g53020	P09085	P02574	b4401	b2741	Q15545	Q9HBE5	YBR083W	YJR115W
At3g27010	At1g23290	P09085	P83967	b4401	b3314	Q15545	Q96IW2	YBR083W	YGL230C
At3g27010	At3g46040	P09085	Q9VZF4	b4401	b3321	Q15545	A0AUL6	YBR083W	YEL073C
At4g35900	At1g69120	P09085	Q8INB9	b4401	b3311	Q15545	B4E1N1	YBR083W	YOL159C
At1g79840	At4g11850	P09085	P91926	b4401	b3316	Q15545	E9PS41	YBR083W	YGL157W
At1g32640	At1g29930	P09085	P13395	b4401	b1012	Q15545	F5H0N0	YBR083W	YDL156W
At1g32640	At1g67090	P09085	Q01842	b4401	b1011	Q15853	P11912	YBR083W	YDL156W
At1g14685	At4g09960	P09085	Q9W0K0	b4401	b1010	Q15853	O00273	YBR083W	YDL156W
At4g01930	At4g09960	P09085	P18824	b4401	b1009	Q15853	P42701	YBR083W	YMR305C
At2g21240	At1g23420	P09085	P45888	b4401	b1008	Q15853	O75159	YBR083W	YMR305C
At1g22070	At2g14610	P09085	P45891	b4401	b1007	Q15853	B7ZM71	YBR083W	YBL060W
At5g06950	At2g14610	P09085	P45889	b4401	b1006	Q15853	A6NHG8	YBR083W	YNL145W
At5g61850	At1g69120	P09085	Q9V407	b4401	b0723	Q15853	A7MAV4	YBR083W	YNL145W
At4g18960	At3g23130	P09085	P35128	b4401	b0723	Q15853	A8CZ64	YBR083W	YBR150C
At5g15840	At1g65480	P09085	P23645	b4401	b0724	Q15853	A8K0V9	YBR083W	YBR150C
At5g15840	At2g45660	P09085	P92208	b4401	b0724	Q15853	A9XU13	YBR083W	YDL209C
At5g13790	At5g13790	P09085	P08630	b4401	b0721	Q15853	B4DNF9	YBR083W	YBR043C
At2g46830	At5g61380	P09085	P39736	b4401	b0721	Q15853	B4DSE2	YBR083W	YDR380W
At1g01060	At5g61380	P09085	Q03017	b4401	b0722	Q15853	B7ZA85	YBR083W	YBR094W
At2g17950	At4g18960	P09085	Q00168	b4401	b0722	Q15853	B7ZLD5	YBR083W	YHR177W
At4g18960	At4g18960	P09085	Q9VT57	b4401	b3908	O14503	P11309	YBR083W	YBR053C
At4g18960	At1g24260	P09085	Q9VU84	b4401	b4059	O14503	Q9NS68	YBR083W	YPR025C
At4g18960	At1g15550	P09085	A1ZA47	b4401	b0726	O14503	B5MDS5	YBR083W	YPL072W
At4g18960	At3g54340	P09085	Q9VFG8	b4401	b0726	O14503	B7ZA85	YBR083W	YDR499W
At4g18960	At1g69180	P09085	Q9VUY0	b4401	b0727	Q15651	P46109	YBR083W	YIL172C
At1g75080	At3g50660	P09085	Q9VFD5	b4401	b0727	Q15651	P19086	YBR083W	YIL172C
At1g75080	At5g05690	P09085	Q9VP22	b4401	b0728	Q15651	P09564	YBR083W	YIL002C
At4g23810	At1g20620	P09085	P19538	b4401	b0728	Q15651	A0AUL6	YBR083W	YJL161W
At4g23810	At4g35090	P09085	Q9U1H0	b4401	b0729	Q15651	A7MAP0	YBR083W	YLR227C
At4g23810	At1g20630	P09085	P54367	b4401	b0729	Q15651	B4DDG1	YBR083W	YLR227C
At4g23810	AT5g45890	P09085	Q9VWW0	b4401	b1324	Q15651	B7ZA85	YBR083W	YDR316W
At4g23810	At1g62300	P09085	P29349	b4401	b4240	Q15651	B9EH95	YBR083W	YBR054W
At4g23810	At5g01900	P09085	O46036	b4401	b4239	Q15651	F5GWE4	YBR083W	YLR183C
At4g23810	At4g31800	P09085	P14785	b4401	b4040	P17676	P11309	YBR083W	YPL113C
At4g23810	At4g23550	P09085	P20439	b4401	b4039	P17676	Q00610	YBR083W	YLR377C
At4g23810	At4g04450	P09085	Q9I7I0	b4401	b4058	P17676	Q8N165	YBR083W	YGL205W
At4g23810	At4g01250	P09085	P54733	b4401	b3569	P17676	Q9NPB6	YBR083W	YEL007W
At4g23810	At4g39410	P09085	P98081	b4401	b0602	P17676	P12004	YBR083W	YEL007W
At4g23810	At3g01080	P09085	Q24114	b4401	b1528	P17676	P61073	YBR083W	YNL217W
At3g24520	At2g47180	P09085	O76324	b2916	b2923	P17676	P09564	YBR083W	YKL204W
At4g02640	At4g27160	P09085	Q9VEZ5	b2916	b2916	P17676	F8VS47	YBR083W	YFR023W
At3g26790	At4g27160	P09085	P31007	b2916	b0031	P17676	A2RQD9	YBR083W	YKL096W
At3g26790	At1g80340	P09085	Q9W4S7	b2916	b0166	P17676	A3KFJ0	YBR083W	YKL096W
At5g10140	At2g45660	P09085	P49762	b2916	b3702	P17676	A8MZK4	YBR083W	YBR152W
At4g08150	At4g33870	P09085	Q9VZZ9	b2916	b3701	P17676	B1AMW7	YBR083W	YAR010C
At4g08150	At3g62000	P09085	P07713	b2916	b1761	P17676	B3KTY3	YBR083W	YIL013C
At4g08150	At1g77530	P09085	Q08012	b2916	b2838	P17676	B4DEY9	YBR083W	YNL273W
At5g13790	At1g02400	P09085	Q27324	b2916	b4024	P17676	B5MDS5	YBR083W	YHL040C
At4g27410	At4g19120	P09085	P51140	b2916	b2156	P17676	B7Z708	YBR083W	YHL040C
At1g52890	At1g56410	P09085	Q23985	b2916	b2234	P17676	B7ZA85	YBR083W	YHL040C
At3g15500	At5g51070	P09085	P83102	b2916	b2235	P17676	C9IZ93	YBR083W	YPR119W
At1g69120	At4g24540	P09085	Q9VDW6	b2916	b3700	P17676	E9PC32	YBR083W	YPR119W
At4g09820	At1g61720	P09085	Q95RJ9	b2916	b2236	P17676	E9PFC6	YBR083W	YPR119W
At5g35550	At1g61720	P09085	P25867	b3237	b2818	P17676	F5H6T4	YBR083W	YDR249C
At1g69120	At3g54340	P09085	P04412	b3237	b3959	Q09472	P07550	YBR083W	YEL032W
At4g18960	At2g42830	P09085	P02836	b3237	b3958	Q09472	P11912	YBR083W	YOR274W
At4g18960	At2g27330	P09085	Q8T390	b3237	b3359	Q09472	Q9UQ03	YBR083W	YER145C
At5g02030	At4g18960	P09085	P48462	b3237	b3957	Q09472	O43734	YBR083W	YHR198C
At5g61850	At1g26310	P09085	Q24342	b3237	b0273	Q09472	O00299	YBR083W	YJL168C
At5g61850	At1g68880	P09085	Q03043	b3237	b3172	Q09472	Q00610	YBR083W	YDR446W
At5g61850	At2g44450	P09085	Q95V55	b3237	b3960	Q09472	P46109	YBR083W	YLR346C
At5g61850	At3g19390	P09085	P18106	b3237	b4254	Q09472	P78324	YBR083W	YER151C
At5g61850	At1g61830	P09085	P26016	b3237	b3237	Q09472	P04141	YBR083W	YGR041W
At5g61850	At3g47340	P09085	P18537	b3237	b0863	Q09472	Q10586	YBR083W	YGR051C
At5g61850	At3g43190	P09085	Q9VVX3	b3237	b0860	Q09472	Q9NYQ7	YBR083W	YLR023C
At5g61850	At3g52470	P09085	Q9NBW1	b3237	b0861	Q09472	O60307	YBR083W	YDR124W
At5g61850	At4g14090	P09085	P48423	b3237	b0864	Q09472	Q9ULZ2	YBR083W	YLR287C
At5g61850	At4g22780	P09085	P27091	b3237	b0862	Q09472	P19086	YBR083W	YLL057C
At5g61850	At3g61250	P09085	P29829	b3237	b1747	Q09472	P01583	YBR083W	YDR216W
At5g61850	At1g16070	P09085	Q9W1B0	b3237	b1745	Q09472	P42701	YBR083W	YHL006C
At5g61850	At5g60630	P09085	P16371	b3237	b1748	Q09472	P35568	YBR083W	YGL062W
At5g61850	At5g49770	P09085	Q02936	b3237	b1746	Q09472	Q52WX2	YBR083W	YNL078W
At5g61850	At5g03790	P09085	Q24592	b3237	b1744	Q09472	P20783	YBR083W	YNL078W
At5g61850	At5g03230	P09085	Q8T0S6	b3237	b0032	Q09472	Q9BZW8	YBR083W	YER169W
At5g61850	At3g54340	P09085	Q9VKN7	b3237	b0033	Q09472	Q13835	YBR083W	YAR007C
At5g61850	At4g18960	P09085	P22817	b3237	b3212	Q09472	Q9NR61	YBR083W	YAR007C
At5g10140	At4g35900	P09085	Q9VM64	b3237	b3213	Q09472	Q9NZH8	YBR083W	YAR007C
At4g35390	At1g15550	P09085	P09208	b3237	b3214	Q09472	P12931	YBR083W	YEL025C
At1g09530	At5g13930	P09085	P18289	b3237	b2309	Q09472	O00755	YBR083W	YLR108C
At1g09530	At3g55120	P09085	Q9V853	b3237	b2307	Q09472	P07947	YBR083W	YOR346W
At1g09530	At3g51240	P09085	Q8I7C3	b3237	b2306	Q09472	P61073	YBR083W	YLR414C
At1g09530	At5g07990	P09085	Q8IR79	b3237	b2308	Q09472	Q9BYD9	YBR083W	YLR414C
At1g09530	At5g42800	P09085	Q24311	b3237	b3168	Q09472	Q86WV1	YBR083W	YPR152C
At1g09530	At4g22880	P09085	Q7KNS3	b3237	b0874	Q09472	O15524	YBR083W	YFL063W
At5g11260	At5g13930	P09085	Q9VCX1	b3237	b3169	Q09472	O75593	YBR083W	YAL043C
At5g11260	At3g55120	P09085	O61267	b3237	b3164	Q09472	O75462	YBR083W	YBL063W
At5g11260	At5g07990	P09085	P42003	b3237	b3167	Q09472	P40259	YBR083W	YNL254C
At5g11260	At5g42800	P09085	P21519	b3237	b3170	Q09472	A7KAX9	YBR083W	YFR039C
At5g11260	At4g22880	P09085	P49071	b3237	b3165	Q09472	Q96IW2	YBR083W	YCL027W
At3g27920	At1g77670	P09085	Q9VUX2	b3237	b3166	Q09472	G5E9R1	YBR083W	YCL027W
At3g27920	At5g18580	P09085	Q9VVW5	b3501	b3502	Q09472	B9EGA7	YBR083W	YJL028W
At3g27920	At4g18770	P09085	P49657	b3501	b3503	Q09472	H0YEI6	YBR083W	YBR138C
At3g27920	At2g35110	P09085	O62618	b3501	b3501	Q09472	A8K3D1	YBR083W	YNL285W
At2g37260	At2g37260	P09085	P23696	b2714	b2716	Q09472	B5BTZ6	YBR083W	YJL036W
At5g41315	At5g41315	P09085	P17917	b2714	b2715	Q09472	F8VS47	YBR083W	YMR081C
At5g41315	At2g22640	P09085	P07207	b2714	b0473	Q09472	B7ZM71	YBR083W	YGR218W
At5g41315	At4g38600	P09085	Q9VVI3	b2714	b0330	Q09472	B7Z7F9	YBR083W	YGR218W
At5g41315	At1g13180	P09085	P29503	b2714	b0820	Q09472	A0AV58	YBR083W	YBL016W
At5g41315	At1g77670	P09085	Q9VVV9	b3743	b3744	Q09472	A3KFJ0	YBR083W	YBL016W
At2g20180	At1g01260	P09085	P16554	b3743	b3743	Q09472	A4D1G0	YBR083W	YDR274C
At2g20180	At1g01650	P09085	Q9V6X7	b3743	b3742	Q09472	A6H8Y6	YBR083W	YOR349W
At2g20180	At1g01720	P09085	Q7KVA1	b3743	b3741	Q09472	A6NHG8	YBR083W	YOR349W
At2g20180	At1g03590	P09085	Q9NB04	b2220	b2222	Q09472	A6NL76	YBR083W	YML109W
At2g20180	At1g03600	P09085	Q86BE9	b2220	b2224	Q09472	A6NP33	YBR083W	YPR006C
At2g20180	At1g03610	P09085	P11346	b2220	b2221	Q09472	A8KAC2	YBR083W	YJL213W
At2g20180	At1g03790	P09085	Q9W0V1	b2220	b2223	Q09472	B3KPS6	YBR083W	YNL148C
At2g20180	At1g03850	P09085	P12370	b2079	b2470	Q09472	B4DIH4	YBR083W	YML043C
At2g20180	At1g03990	P09085	P16912	b2079	b2079	Q09472	B4DJF2	YBR083W	YJR127C
At2g20180	At1g04120	P09085	P13678	b2079	b2078	Q09472	B4DLT4	YBR083W	YJR127C
At2g20180	At1g06400	P09085	Q03042	b2079	b2074	Q09472	B4DUU9	YBR083W	YPL025C
At2g20180	At1g07430	P09085	Q9VWV9	b2079	b2075	Q09472	B4DWP8	YBR083W	YLR415C
At2g20180	At1g08570	P09085	O76932	b2079	b2076	Q09472	B4DXZ4	YBR083W	YBL106C
At2g20180	At1g09570	P09085	Q27884	b2079	b2077	Q09472	B4E1N1	YBR083W	YJR093C
At2g20180	At1g14720	P09085	P18502	b2079	b1743	Q09472	B5BUJ7	YBR083W	YER185W
At2g20180	At1g14910	P09085	O18640	b4113	b1040	Q09472	B5BUK7	YBR083W	YER185W
At2g20180	At1g15750	P09085	Q9VFP2	b4113	b1039	Q09472	B5MDS5	YBR083W	YOR180C
At2g20180	At1g16730	P09085	Q9V9S7	b4113	b1038	Q09472	B7Z3H4	YBR083W	YDL205C
At2g20180	At1g16840	P09085	Q86BY9	b4113	b1037	Q09472	B7Z6T0	YBR083W	YGL088W
At2g20180	At1g16850	P09085	P22814	b4113	b1552	Q09472	B7Z708	YBR083W	YNL272C
At2g20180	At1g17830	P09085	O97143	b4113	b4042	Q09472	B7ZA85	YBR083W	YIL055C
At2g20180	At1g17840	P09085	Q9VCR6	b4113	b4312	Q09472	B7ZKU7	YBR083W	YGL032C
At2g20180	At1g19110	P09085	P21520	b4113	b0460	Q09472	B7ZL00	YBR083W	YGL032C
At2g20180	At1g19180	P09085	Q7KRY7	b4113	b1014	Q09472	B8ZZR0	YBR083W	YMR176W
At2g20180	At1g19450	P09085	P54631	b4113	b3025	Q09472	B9A049	YBR083W	YKR069W
At2g20180	At1g20620	P09085	Q9VDE6	b4113	b3026	Q09472	C9J826	YBR083W	YPL155C
At2g20180	At1g20900	P09085	P13368	b4113	b0461	Q09472	C9JFJ0	YBR083W	YGR109C
At2g20180	At1g22060	P09085	P18431	b4113	b3207	Q09472	C9JTK2	YBR083W	YGR109C
At2g20180	At1g22770	P09085	Q9V3D5	b0313	b0311	Q09472	C9JVZ3	YBR083W	YGR109C
At2g20180	At1g25550	P09085	P91682	b0313	b0312	Q09472	D3DU05	YBR083W	YLL005C
At2g20180	At1g26270	P09085	P26675	b0313	b0313	Q09472	D6R919	YBR083W	YPR091C
At2g20180	At1g26770	P09085	Q01083	b0313	b0314	Q09472	D6R938	YBR083W	YPL141C
At2g20180	At1g27990	P09085	Q8MQW8	b3973	b0774	Q09472	D6R9P8	YBR083W	YHR151C
At2g20180	At1g28330	P09085	Q24151	b3973	b0775	Q09472	E9PC32	YBR083W	YOR148C
At2g20180	At1g30110	P09085	O44783	b3973	b0777	Q09472	E9PJK2	YBR083W	YKL221W
At2g20180	At1g31240	P09085	Q9Y0H4	b3973	b0776	Q09472	E9PS41	YBR083W	YAL063C
At2g20180	At1g32920	P09085	P28159	b1162	b1166	Q09472	F5GWE4	YBR083W	YNL139C
At2g20180	At1g33060	P09085	Q9VAC5	b1162	b1164	Q09472	F5GZ79	YBR083W	YLR228C
At2g20180	At1g33240	P09085	P49846	b1162	b1165	Q09472	F5H6T4	YBR083W	YBR294W
At2g20180	At1g49500	P09085	P83104	b1162	b1167	E5RFQ1	A8MZK4	YBR083W	YBR294W
At2g20180	At1g50420	P09085	Q5EAK6	b0435	b4150	B4DT16	E9PS41	YBR083W	YBR294W
At2g20180	At1g52890	P09085	P18475	b0435	b0839	H7C0A2	E9PC32	YBR083W	YBR294W
At2g20180	At1g56220	P09085	Q9V6K1	b3357	b3241	B5MC38	B5BTZ6	YBR083W	YOL112W
At2g20180	At1g60190	P09085	O02195	b3357	b3240	P10275	Q86YV5	YBR083W	YKR101W
At2g20180	At1g62290	P09085	P22265	b3357	b3243	B4DNX4	A7MAP0	YBR083W	YKR101W
At2g20180	At1g67100	P09085	Q9V730	b3357	b3242	A8IE48	Q8N3Y1	YBR083W	YJL078C
At2g20180	At1g67310	P09085	P36872	b3357	b4015	B3KUT8	Q13882	YBR083W	YJL078C
At2g20180	At1g68670	P09085	P52485	b3357	b4014	B3KUT8	C9J826	YBR083W	YDR009W
At2g20180	At1g69010	P09085	P52486	b3357	b0114	B3KY83	F2Z3C8	YBR083W	YNL173C
At2g20180	At1g69840	P09085	P25153	b3357	b0115	B2R4Y6	Q9ULZ2	YBR083W	YBL085W
At2g20180	At1g70790	P09085	Q9NHV9	b3357	b4016	P20719	P21246	YBR083W	YOL020W
At2g20180	At1g71100	P09085	P09615	b3357	b1276	F5H6V4	P01583	YBR083W	YBR056W
At2g20180	At1g72820	P09085	Q9W415	b3357	b0118	B4DPC1	E9PC32	YBR083W	YHR124W
At2g20180	At1g74940	P09085	Q45VV3	b3357	b4069	C9J965	F5GWE4	YBR083W	YEL021W
At2g20180	At1g75450	P09085	Q9Y0S9	b3357	b4067	B4DDV6	A5PKZ0	YBR083W	YEL021W
At2g20180	At1g75490	P09085	Q7K7W5	b3357	b3072	B0QZE6	P19086	YBR083W	YGL104C
At2g20180	At1g75810	P09085	Q9VQG9	b3357	b3135	C9JCN8	Q86W42	YBR083W	YLR063W
At2g20180	At1g76990	P09085	Q7KLE5	b3357	b3133	B4DDV3	A8CZ64	YBR083W	YDL167C
At2g20180	At1g78700	P09085	O62531	b3357	b3134	B4DEI9	P09564	YBR083W	YDL167C
At2g20180	At1g79150	P09085	O62530	b3357	b1002	B0QY70	P09564	YBR083W	YDL167C
At2g20180	At1g80440	P09085	Q9VAS9	b3357	b1415	E9PDQ9	C9JWR9	YBR083W	YDR523C
At2g20180	At1g80530	P09085	Q9VEC3	b3357	b3588	G3V3M8	Q9ULZ2	YBR083W	YOL011W
At2g20180	At2g01570	P09085	Q9VX09	b3357	b0110	Q13127	Q16288	YBR083W	YDR445C
At2g20180	At2g14210	P09085	Q9VML2	b3357	b0111	G3V266	A7KAX9	YBR083W	YGL051W
At2g20180	At2g16660	P09085	Q9VHC3	b3357	b2957	P10071	Q9BTK6	YBR083W	YNL160W
At2g20180	At2g18790	P09085	A1Z898	b3357	b0062	B6ZGU6	A7E2A6	YBR083W	YNL160W
At2g20180	At2g21520	P09085	O17432	b3357	b0063	A2A2R7	Q59ED6	YBR083W	YBR237W
At2g20180	At2g27500	P09085	Q7JUY7	b3357	b0064	Q01094	B4DLT4	YBR083W	YDR451C
At2g20180	At2g28420	P09085	Q9VU65	b3357	b0061	P51532	P62873	YBR083W	YDR451C
At2g20180	At2g31980	P09085	Q9VCI7	b3357	b2841	P10071	Q14654	YBR083W	YDR451C
At2g20180	At2g36270	P09085	Q9VIT0	b3357	b1901	P51532	Q05513	YBR083W	YJL162C
At2g20180	At2g38465	P09085	Q9VRR9	b3357	b1900	P51532	P12755	YBR083W	YDR085C
At2g20180	At2g40610	P09085	Q9VTY5	b3357	b4460	Q13127	P15153	YBR083W	YPL080C
At2g20180	At2g42770	P09085	Q9VJY4	b3357	b0396	Q99814	Q8IWQ3	YBR083W	YDR179C
At2g20180	At2g43500	P09085	Q1RKU8	b3357	b0396	Q13127	O00628	YBR083W	YML089C
At2g20180	At2g44920	P09085	Q9VNG2	b3357	b0191	Q13127	P57075	YBR083W	YKL164C
At2g20180	At2g45590	P09085	Q9VZJ3	b3357	b3172	Q13127	Q92529	YBR083W	YKL164C
At2g20180	At2g45620	P09085	Q8T3S1	b3357	b0908	Q13127	O76093	YBR083W	YMR001C
At2g20180	At2g45820	P09085	Q9W3D6	b3357	b2716	B7ZAP5	Q00610	YBR083W	YGR217W
At2g20180	At2g45910	P09085	Q7JWT4	b3357	b2715	O14978	Q8NBP7	YBR083W	YNL133C
At2g20180	At2g46270	P09085	Q9VFB6	b3357	b4139	Q13127	P62736	YBR083W	YBL098W
At2g20180	At2g46710	P09085	Q1WWB7	b3357	b4663	P42224	F5H6W3	YBR083W	YBL098W
At2g20180	At2g47000	P09085	Q494K2	b3357	b3721	O14978	Q9HBH9	YBR083W	YBL098W
At2g20180	At3g02050	P09085	Q9W0A6	b3357	b3722	Q13127	Q64LD2	YBR083W	YNL030W
At2g20180	At3g02540	P09085	Q9VMS5	b3357	b3723	Q13127	Q9Y6R4	YBR083W	YIL095W
At2g20180	At3g02550	P09085	Q9VE10	b3357	b1112	Q13127	O75914	YBR083W	YIL095W
At2g20180	At3g02580	P09085	Q9VE58	b3357	b0039	Q13127	Q13164	YBR083W	YDR042C
At2g20180	At3g03150	P09085	Q9VVM7	b3357	b0038	P47902	P00813	YBR083W	YDR535C
At2g20180	At3g04730	P09085	Q9VR53	b3357	b0037	P47902	Q13315	YBR083W	YKL032C
At2g20180	At3g05120	P09085	Q9VGD6	b3357	b0036	P12821	P60709	YBR083W	YKL032C
At2g20180	At3g12920	P09085	Q9VKF0	b3357	b0035	P52895	P01241	YBR083W	YGL025C
At2g20180	At3g13310	P09085	Q9VZR5	b3357	b0034	P52895	P35228	YBR083W	YHL044W
At2g20180	At3g13320	P09085	Q9VRE0	b3357	b0040	P05412	P05113	YBR083W	YKR039W
At2g20180	At3g13960	P09085	Q9VAA1	b3357	b2755	P23511	P60709	YBR083W	YDR132C
At2g20180	At3g14205	P09085	A1ZAI8	b3357	b2754	Q86TH1	P13224	YBR083W	YDR132C
At2g20180	At3g14360	P09085	Q9W526	b3357	b2760	Q9Y261	Q04771	YBR083W	YPL258C
At2g20180	At3g15200	P09085	Q9W0Q1	b3357	b2759	P10914	P22301	YBR083W	YKL163W
At2g20180	At3g16000	P09085	Q0E8U4	b3357	b2758	Q13127	Q93045	YBR083W	YKL163W
At2g20180	At3g16150	P09085	Q9VAH7	b3357	b2757	Q13127	Q5S007	YBR083W	YER155C
At2g20180	At3g16830	P09085	Q9W3K6	b3357	b2756	Q13127	P26992	YBR083W	YER155C
At2g20180	At3g17830	P09085	A1Z7K2	b3357	b2143	Q13127	P29322	YBR083W	YBR301W
At2g20180	At3g18080	P09085	A1Z7A6	b3357	b2143	Q13127	P54762	YBR083W	YGL192W
At2g20180	At3g19590	P09085	Q9VQI1	b3357	b2143	Q13127	Q14289	YBR083W	YDR442W
At2g20180	At3g21090	P09085	Q7KTP7	b3357	b1736	Q13127	Q9UI46	YBR083W	YAR042W
At2g20180	At3g21540	P09085	Q9VI14	b3357	b1738	Q13127	P22736	YBR083W	YPR198W
At2g20180	At3g21560	P09085	Q86B53	b3357	b1737	Q13127	P06213	YBR083W	YGR039W
At2g20180	At3g24050	P09085	Q8MSW9	b3357	b1734	Q13127	P35568	YBR083W	YGR039W
At2g20180	At3g24503	P09085	Q0E8T7	b3357	b1733	Q13127	O60260	YBR083W	YPR142C
At2g20180	At3g24650	P09085	Q8IMK1	b3357	b1735	Q13127	O95831	YBR083W	YMR131C
At2g20180	At3g25870	P09085	Q9VPL0	b3357	b0681	Q13127	P05129	YBR083W	YHR217C
At2g20180	At3g44310	P09085	Q9W4F8	b3357	b2155	Q13127	P60484	YBR083W	YEL035C
At2g20180	At3g47640	P09085	Q9VCM6	b3357	b0618	Q13127	O14514	YBR083W	YDR251W
At2g20180	At3g47650	P09085	Q9VCN9	b3357	b0617	Q13127	P68133	YBR083W	YNL025C
At2g20180	At3g47950	P09085	Q9VPW3	b3357	b0616	Q13127	Q8NHY2	YBR083W	YDR343C
At2g20180	At3g52500	P09085	Q9V813	b3357	b0615	Q13127	Q9BYT3	YBR083W	YJL214W
At2g20180	At3g54000	P09085	Q7K0L5	b3357	b0613	Q13127	Q8N0X2	YBR083W	YOR193W
At2g20180	At3g56350	P09085	Q9VL34	b3357	b0614	Q13127	Q9H568	YBR083W	YOR193W
At2g20180	At3g57020	P09085	Q9VJL9	b3357	b1111	Q13127	Q9H6Z4	YBR083W	YCL064C
At2g20180	At3g57520	P09085	Q9W1J3	b3357	b4213	Q13127	O60229	YBR083W	YGR091W
At2g20180	At3g57870	P09085	Q9VPH8	b3357	b3357	Q13127	P37023	YBR083W	YER028C
At2g20180	At3g60690	P09085	Q9VD52	b3357	b3357	Q13127	Q9UQF2	YBR083W	YMR052W
At2g20180	At3g61420	P09085	Q9VUW9	b3357	b2417	Q13127	Q96RI1	YBR083W	YMR052W
At2g20180	At3g61830	P09085	A1Z9G1	b3357	b2417	Q13127	Q9H3Y6	YBR083W	YOR074C
At2g20180	At3g62090	P09085	Q9VVI0	b3357	b1040	Q13127	P35462	YBR083W	YNR019W
At2g20180	At3g62630	P09085	Q9VBC4	b3357	b1039	Q13127	P07359	YBR083W	YOL105C
At2g20180	At3g63350	P09085	Q9VUQ9	b3357	b1038	Q13127	Q6U8A4	YBR083W	YNL194C
At2g20180	At4g10020	P09085	Q9VRT8	b3357	b1037	Q13127	B3KXQ8	YBR083W	YGR107W
At2g20180	At4g11140	P09085	Q9VCS4	b3357	b2659	P14859	Q16537	YBR083W	YDL182W
At2g20180	At4g17460	P09085	Q9VKD0	b3357	b2535	P08047	Q00987	YBR083W	YDL182W
At2g20180	At4g18650	P09085	A1ZBH7	b3357	b0880	P23771	P35225	YBR083W	YOR342C
At2g20180	At4g19700	P09085	Q9XZ25	b3357	b0623	Q92908	P41235	YBR083W	YBR158W
At2g20180	At4g22010	P09085	Q9VE98	b3357	b0598	Q9HCU5	P11912	YBR083W	YBR158W
At2g20180	At4g23060	P09085	Q9VX24	b3357	b3806	O14978	Q10586	YBR083W	YFR029W
At2g20180	At4g23750	P09085	Q0E981	b3357	b0432	O14978	P11274	YBR083W	YLR111W
At2g20180	At4g24110	P09085	Q9VIE1	b3357	b0431	O14978	P68036	YBR083W	YIL159W
At2g20180	At4g24160	P09085	Q95TJ6	b3357	b0430	O14978	Q8IVT5	YBR083W	YLR168C
At2g20180	At4g24660	P09085	Q7KNQ9	b3357	b0429	O14978	Q04771	YBR083W	YLL062C
At2g20180	At4g27460	P09085	Q7JVY0	b3357	b0428	O14978	P0C7X3	YBR083W	YLR346C
At2g20180	At4g28240	P09085	Q9V9V0	b3357	b3368	O14978	B4DLF1	YBR083W	YOR296W
At2g20180	At4g31390	P09085	Q961D1	b3357	b3934	Q13263	O95405	YBR083W	YLR042C
At2g20180	At4g33800	P09085	Q7JUF2	b3357	b1189	P49711	Q96AX9	YBR083W	YLR042C
At2g20180	At4g35850	P09085	Q9VWE0	b3357	b1189	P49711	O14640	YBR083W	YNL300W
At2g20180	At4g36880	P09085	Q24338	b3357	b1190	Q01094	Q9Y6W5	YBR083W	YJL084C
At2g20180	At4g37550	P09085	Q9Y169	b3357	b1190	Q01094	P29317	YBR083W	YIR039C
At2g20180	At4g39800	P09085	Q7KSD3	b3357	b3528	Q01094	P06493	YBR083W	YGR014W
At2g20180	At5g01720	P09085	Q24044	b3357	b4138	Q16254	Q96AX9	YBR083W	YGR014W
At2g20180	At5g01950	P09085	Q9W3J1	b3357	b4123	Q16254	Q8N165	YBR083W	YGR014W
At2g20180	At5g02200	P09085	Q7KLW9	b3357	b4124	Q16254	P09769	YBR083W	YGL146C
At2g20180	At5g02580	P09085	Q9VXQ2	b3357	b4382	Q16254	Q9P2S5	YBR083W	YGL146C
At2g20180	At5g03370	P09085	Q95TN8	b3357	b4382	Q16254	O00329	YBR083W	YHR142W
At2g20180	At5g04590	P09085	Q9VHI1	b3357	b4383	Q16254	Q9P2K9	YBR083W	YHR142W
At2g20180	At5g05600	P09085	Q9W3W0	b3357	b4383	Q16254	Q15418	YBR083W	YOR032C
At2g20180	At5g06980	P09085	Q9VT52	b3357	b4381	Q16254	Q9BXM7	YBR083W	YOR032C
At2g20180	At5g07010	P09085	A8JR46	b3357	b4381	Q16254	Q8TAD8	YBR083W	YOR264W
At2g20180	At5g07020	P09085	O76521	b3357	b4384	Q16254	Q96PN8	YBR083W	YNL241C
At2g20180	At5g08139	P09085	Q7JX82	b3357	b4384	Q16254	Q96DI7	YBR083W	YBR190W
At2g20180	At5g09970	P09085	A1ZA18	b3357	b0145	Q16254	F5H3M4	YBR083W	YDR528W
At2g20180	At5g10740	P09085	Q9VGP9	b3357	b0620	Q16254	Q9NSS8	YBR083W	YPL255W
At2g20180	At5g10750	P09085	Q9VVJ6	b3357	b0619	Q8N907	P04637	YBR083W	YER132C
At2g20180	At5g11740	P09085	Q9W3Y1	b3357	b2366	Q99814	P01588	YBR083W	YER070W
At2g20180	At5g14640	P09085	Q8SYL1	b3357	b2365	Q99814	O43524	YBR083W	YLR403W
At2g20180	At5g22950	P09085	Q9VE96	b3357	b3260	Q99814	O15105	YBR083W	YOL106W
At2g20180	At5g23850	P09085	Q7K137	b3357	b3260	Q99814	O75293	YBR083W	YJR054W
At2g20180	At5g24930	P09085	Q7KNM2	b3357	b3076	Q99814	P01127	YBR083W	YJL038C
At2g20180	At5g28300	P09085	Q8MSQ4	b3357	b3077	Q99814	P11309	YBR083W	YMR164C
At2g20180	At5g35660	P09085	O61444	b3357	b0596	Q99814	P61073	YBR083W	YMR164C
At2g20180	At5g42250	P09085	Q8IQE9	b3357	b0595	Q99814	Q92570	YBR083W	YIR019C
At2g20180	At5g49710	P09085	Q9Y165	b3357	b0593	Q92731	P29317	YBR083W	YIR019C
At2g20180	At5g51460	P09085	Q1EC11	b3357	b0583	Q92731	P62873	YBR083W	YKL045W
At2g20180	At5g51550	P09085	Q9W3N8	b3357	b0594	Q92731	P56705	YBR083W	YMR251W
At2g20180	At5g53290	P09085	Q9VC32	b3357	b0597	Q16665	Q8IYT8	YBR083W	YKL220C
At2g20180	At5g54380	P09085	Q9W097	b3357	b3404	Q92731	E9PGT3	YBR083W	YDR040C
At2g20180	At5g58350	P09085	Q9VKB1	b3357	b3404	Q92731	B1AMF1	YBR083W	YDR040C
At2g20180	At5g58650	P09085	P91634	b3357	b2927	O43524	P03372	YBR083W	YMR175W
At2g20180	At5g60670	P09085	Q0KHV6	b3357	b3093	P01100	P61962	YBR083W	YOR098C
At2g20180	At5g61590	P09085	Q9VK37	b3357	b1805	P01100	O14776	YBR083W	YFR026C
At2g20180	At5g62000	P09085	Q9VE91	b3357	b3081	P01100	P50570	YBR083W	YDR365C
At2g20180	At5g62390	P09085	Q7K4D1	b3357	b2344	P01100	P46977	YBR083W	YDR365C
At2g20180	At5g62670	P09085	Q9VH81	b3357	b2925	P01100	Q9UBE8	YBR083W	YBR021W
At2g20180	At5g63530	P09085	Q9W2A5	b3357	b1385	P01100	Q6PCD5	YBR083W	YFR034C
At2g20180	At5g64260	P09085	A1Z9K8	b3357	b1384	P01100	F8W9W2	YBR083W	YDL239C
At2g20180	At5g65300	P09085	O18335	b3357	b4291	P01100	E9PFM5	YBR083W	YLR312C
At2g20180	At5g65380	P09085	Q9VDE9	b3357	b4290	P01100	B4DL02	YBR083W	YLR312C
At2g20180	At5g65430	P09085	A1ZAN6	b3357	b4289	P01100	Q5T8M7	YBR083W	YLR312C
At2g20180	At5g65900	P09085	Q9VR61	b3357	b4288	Q9BWE0	P09172	YBR083W	YOL025W
At2g20180	At5g66590	P09085	Q9V3L1	b3357	b4287	Q16665	P50613	YBR083W	YBR060C
At2g20180	At5g66730	P09085	Q9NCC3	b3357	b0584	Q16665	Q15768	YBR083W	YFL021W
At2g20180	At5g67060	P09085	Q9VXH3	b3357	b3261	Q16665	P00533	YBR083W	YKL225W
At2g20180	At5g67070	P09085	Q9W179	b3357	b3261	Q16665	P24046	YBR083W	YMR018W
At1g24260	At5g60910	P09085	O96660	b3357	b0805	Q16665	Q86XR7	YBR083W	YMR232W
At1g24260	At5g20240	P09085	Q9VX18	b3357	b0041	Q16665	P29459	YBR083W	YMR232W
At1g24260	At5g15800	P09085	Q7JVF1	b3357	b0042	Q16665	Q13017	YBR083W	YJL169W
At1g24260	At5g13790	P09085	Q9XTL2	b3357	b0043	Q16665	Q08499	YBR083W	YHR023W
At1g24260	At4g24540	P09085	Q9VNY2	b3357	b0044	Q16665	Q9UJM3	YBR083W	YPR202W
At1g24260	At4g18960	P09085	Q7KT16	b3357	b1891	Q16665	O43741	YBR083W	YKR034W
At1g24260	At3g58780	P09085	Q9V3Q6	b3357	b1892	Q16665	Q04759	YBR083W	YKR034W
At1g24260	At3g54340	P09085	Q9VCV0	b3357	b0904	Q16665	P08575	YBR083W	YHR156C
At1g24260	At3g02310	P09085	Q9VBP3	b3357	b2492	Q16665	P49802	YBR083W	YHR033W
At1g24260	At2g45660	P09085	Q9XYR0	b3357	b2800	Q16665	Q68CZ2	YBR083W	YJL105W
At1g24260	At2g42830	P09085	Q9V3Z1	b3357	b2802	Q16665	O14544	YBR083W	YJL105W
At1g24260	At2g22540	P09085	Q7JW03	b3357	b2803	Q16665	O95747	YBR083W	YNL298W
At1g24260	At1g69120	P09085	Q9VWX2	b3357	b2799	Q16665	Q9Y614	YBR083W	YNL298W
At1g24260	At1g24260	P09085	Q59E38	b3357	b2801	Q16665	Q16873	YBR083W	YFL008W
At1g24260	At2g03710	P09085	Q8IR23	b3357	b2805	Q16665	Q9H977	YBR083W	YFL008W
At4g18960	At2g35270	P09085	Q9VTY6	b3357	b2804	Q16665	C9JIG9	YBR083W	YFL008W
At5g13790	At1g30040	P09085	Q9VA38	b3357	b1612	Q16665	F5GZJ5	YBR083W	YHR214W
At5g13790	At1g52690	P09085	Q9VLU5	b3357	b4122	Q16665	D6RI01	YBR083W	YER111C
At5g13790	At2g21060	P09085	Q8SXX4	b3357	b1611	P55317	Q13115	YBR083W	YER168C
At5g13790	At2g45830	P09085	P23572	b3357	b1611	P55317	F5H6W3	YBR083W	YMR017W
At5g13790	At3g62100	P09085	O96433	b3357	b0683	P08069	Q86Y38	YBR083W	YMR017W
At5g13790	At4g38680	P09085	O17468	b3357	b2661	P08069	P0C7X3	YBR083W	YKL038W
At5g13790	At5g27320	P09085	P05205	b3357	b2663	P05412	P04141	YBR083W	YPR157W
At5g13790	At3g24650	P09085	P28466	b3357	b2662	Q15796	O15105	YBR083W	YKR033C
At5g13790	At3g57390	P09085	Q9VC96	b3357	b3517	P23511	P04637	YBR083W	YLR286C
At5g13790	At2g22540	P09085	Q9W3X3	b3357	b1493	P23511	G5E9R0	YBR083W	YLR286C
At5g13790	At5g10140	P09085	Q9V7W9	b3357	b1492	P23511	F5GYT4	YBR083W	YPL163C
At5g13790	At1g14920	P09085	Q9VPR4	b3357	b3512	P23511	C9JTX5	YBR083W	YIL123W
At5g13790	At2g20180	P09085	Q9W003	b3357	b3516	P25208	G5E9R0	YBR083W	YIL123W
At5g13790	At4g34000	P09085	Q9VYQ9	b3357	b0759	P25208	F5GYT4	YBR083W	YIL123W
At5g13790	At4g25470	P09085	Q0KHT7	b3357	b0759	P25208	C9JTX5	YBR083W	YGR199W
At5g13790	At3g26790	P09085	P26308	b3357	b0757	P67809	P23229	YBR083W	YLR004C
At5g13790	At1g28300	P09085	P23647	b3357	b0757	O15162	Q14643	YBR083W	YFR012W
At5g13790	At5g61590	P09085	Q24306	b3357	b0756	Q03181	P62258	YBR083W	YOR384W
At5g13790	At1g13260	P09085	Q00805	b3357	b0756	P10276	P10826	YBR083W	YJR047C
At5g13790	At1g68840	P09085	Q6NP60	b3357	b2943	Q9GZV8	P61160	YBR083W	YJL112W
At1g14350	At1g07270	P09085	P10041	b3357	b2151	Q9GZV8	Q16828	YBR083W	YJL112W
At1g14350	At1g10760	P09085	Q7KRY6	b3357	b0758	Q9GZV8	Q96JA1	YBR083W	YCR015C
At1g14350	At1g13980	P09085	Q9VAT2	b3357	b0758	Q9GZV8	Q5VTY9	YBR083W	YLR446W
At1g14350	At1g35440	P09085	Q9W4E2	b3357	b1779	Q9GZV8	P24468	YBR083W	YOR178C
At1g14350	At1g69580	P09085	Q24371	b3357	b2094	Q9GZV8	P48552	YBR083W	YOR178C
At1g14350	At2g29680	P09085	Q8SZY4	b3357	b2093	P51532	Q96AX9	YBR083W	YKR011C
At1g14350	At2g45420	P09085	Q9W550	b3357	b2092	P51532	O00273	YBR083W	YMR098C
At1g14350	At3g22870	P09085	Q9W3K3	b3357	b2091	P51532	Q9P2K9	YBR083W	YCR065W
At1g14350	At3g23120	P09085	Q9W3I9	b3357	b2096	P51532	Q92956	YBR083W	YGL236C
At1g14350	At5g39610	P09085	O62602	b3357	b2095	P17542	O75553	YBR083W	YKL104C
At1g14350	At5g65420	P09085	Q7KUZ5	b3357	b0124	P17542	P34820	YBR083W	YLR384C
At2g02820	At1g07270	P09085	Q0KHS0	b3357	b2904	P17542	O00311	YBR083W	YJL043W
At2g02820	At1g10760	P09085	Q9VWW4	b3357	b2903	P17542	E9PMF1	YBR083W	YGL063W
At2g02820	At1g13980	P09085	Q9VPU4	b3357	b2905	Q05516	P20248	YBR083W	YPR075C
At2g02820	At1g35440	P09085	Q9VMH4	b3357	b1761	Q9UQR1	P11215	YBR083W	YPR005C
At2g02820	At1g69580	P09085	Q8T4D4	b3357	b2980	Q9H3D4	P27448	YBR083W	YKL157W
At2g02820	At2g29680	P09085	Q9VLL4	b3357	b3429	Q01196	Q96RU8	YBR083W	YKL157W
At2g02820	At2g45420	P09085	Q7JQ36	b3357	b3430	Q01196	Q8TDX7	YBR083W	YJR146W
At2g02820	At3g22870	P09085	A1Z7J6	b3357	b3428	Q01196	P35348	YBR083W	YLR326W
At2g02820	At3g23120	P09085	A1Z8D0	b3357	b3049	Q01196	P50148	YBR083W	YGL179C
At2g02820	At5g39610	P09085	Q9W1M7	b3357	b3870	Q01196	Q13370	YBR083W	YNR044W
At2g02820	At5g65420	P09085	Q9W1G4	b3357	b3870	Q01196	Q8N157	YBR083W	YNR044W
At4g36920	At1g02190	P09085	Q9W0R3	b3357	b3868	P27540	P29474	YBR083W	YNL331C
At4g36920	At1g04110	P09085	Q9W0B8	b3357	b3868	P27540	P09958	YBR083W	YGR120C
At4g36920	At1g07260	P09085	Q9VRL1	b3357	b3869	P49715	P12755	YBR083W	YJR048W
At4g36920	At1g09570	P09085	Q94533	b3357	b3869	P49715	B1AMF0	YBR083W	YHR186C
At4g36920	At1g12080	P09085	Q8IQ91	b3357	b2241	P18146	Q9UQB8	YBR083W	YHR084W
At4g36920	At1g14280	P09085	Q9VSN7	b3357	b2242	P23769	P29317	YBR083W	YBR130C
At4g36920	At1g15360	P09085	Q9VT29	b3357	b2243	P23769	P62873	YBR083W	YER184C
At4g36920	At1g19650	P09085	Q9VPB7	b3357	b3426	P23769	P19634	YBR083W	YER184C
At4g36920	At1g22530	P09085	Q9VN82	b3357	b3425	P23769	E9PGT4	YBR083W	YLR274W
At4g36920	At1g23390	P09085	Q0KI87	b3357	b3927	P41235	P26927	YBR083W	YLR274W
At4g36920	At1g51460	P09085	Q9VGQ0	b3357	b3424	P14316	P61073	YBR083W	YGL098W
At4g36920	At1g53090	P09085	Q9VGF9	b3357	b3926	Q16236	P10599	YBR083W	YMR107W
At4g36920	At1g53160	P09085	Q9VG38	b3357	b2239	P08047	P30556	YBR083W	YIL054W
At4g36920	At1g60540	P09085	Q9VFV8	b3357	b3423	P11831	G5E9R0	YBR083W	YCR107W
At4g36920	At1g61580	P09085	Q9VEV1	b3357	b2240	P11831	C9JZR7	YBR083W	YAR035W
At4g36920	At1g64380	P09085	Q5U110	b3357	b3925	P42224	P01100	YBR083W	YJR120W
At4g36920	At1g68710	P09085	Q9VEN3	b3357	b0720	P42224	Q8N474	YBR083W	YIL079C
At4g36920	At1g69530	P09085	Q9VDF4	b3357	b3212	P42224	D6REM4	YBR083W	YDR073W
At4g36920	At1g71030	P09085	Q9VCL7	b3357	b3213	P42224	E5RG27	YBR083W	YOR239W
At4g36920	At1g71050	P09085	Q9XZ53	b3357	b3214	P20226	P22301	YBR083W	YOR140W
At4g36920	At1g75580	P09085	Q9VBU8	b3357	b3437	P20226	P35225	YBR083W	YGR170W
At4g36920	At1g75880	P09085	Q9VA78	b3357	b4321	P20226	P01308	YBR083W	YHR005C
At4g36920	At1g78960	P09085	Q9W283	b3357	b3415	P20226	P41159	YBR083W	YHR005C
At4g36920	At1g80100	P09085	Q9VXE3	b3357	b4476	P20226	P01236	YBR083W	YGR198W
At4g36920	At2g16760	P09085	Q9VPY2	b3357	b3413	P20226	P10826	YBR083W	YBL043W
At4g36920	At2g18470	P09085	Q9VZI9	b3357	b3608	P20226	P60709	YBR083W	YMR198W
At4g36920	At2g18550	P09085	Q7K5M6	b3357	b2579	P20226	P68032	YBR083W	YGR234W
At4g36920	At2g25150	P09085	Q9VT40	b3357	b2614	P20226	C9JZR7	YBR083W	YKL072W
At4g36920	At2g26520	P09085	Q9V3J4	b3357	b2507	P20226	F5GYT4	YBR083W	YIL160C
At4g36920	At2g33380	P09085	Q9VGI4	b3357	b2508	P20226	C9JTX5	YBR083W	YJR110W
At4g36920	At2g38060	P09085	Q9W4H9	b3357	b2706	P20226	Q5T8M7	YBR083W	YJR110W
At4g36920	At2g38110	P09085	Q24008	b3357	b2708	P22415	P08100	YBR083W	YPR027C
At4g36920	At2g47260	P09085	Q09147	b3357	b2231	B4DWK3	Q9HCU4	YBR083W	YJL080C
At4g36920	At3g06750	P09085	Q9XYZ4	b3357	b4175	B4DWK3	Q12929	YBR083W	YCR068W
At4g36920	At3g12610	P09085	Q9W2E7	b3357	b4174	B4DWK3	P31749	YBR083W	YLR099C
At4g36920	At3g26090	P09085	Q95SI0	b3357	b4173	B4DWK3	Q5MAI5	YBR083W	YBR077C
At4g36920	At3g29575	P09085	Q7K4B3	b3357	b4172	B4DWK3	P16144	YBR083W	YHR150W
At4g36920	At3g43960	P09085	Q960Q8	b3357	b1182	B4DWK3	P05783	YBR083W	YLR164W
At4g36920	At3g45140	P09085	Q9VD82	b3357	b0107	B4DWK3	Q9UGJ0	YBR083W	YNL090W
At4g36920	At3g45780	P09085	Q9W060	b3357	b0106	B4DWK3	O00750	YBR083W	YNL090W
At4g36920	At3g47680	P09085	Q95TP2	b3357	b3395	B4DWK3	Q9H6U6	YBR083W	YOR248W
At4g36920	At3g50270	P09085	P91943	b3357	b3394	B4DWK3	Q7Z4S6	YBR083W	YMR239C
At4g36920	At3g50700	P09085	Q7KNF5	b3357	b3393	B4DWK3	Q9Y6Q9	YBR083W	YAL061W
At4g36920	At3g52480	P09085	Q9UB78	b3357	b3392	B4DWK3	G3V3X1	YBR083W	YJL194W
At4g36920	At3g55560	P09085	Q1WWC9	b3357	b0125	Q6N087	P29317	YBR083W	YJL194W
At4g36920	At3g55710	P09085	Q9VX75	b3357	b4000	Q6N087	P42345	YBR083W	YJL194W
At4g36920	At3g60690	P09085	Q9W3W1	b3357	b0440	Q6N087	P62873	YBR083W	YBR081C
At4g36920	At3g63460	P09085	Q9VIN1	b3357	b2481	Q6N087	O00329	YBR083W	YJL127C
At4g36920	At4g02540	P09085	Q95SK9	b3357	b2482	Q6N087	Q9P2K9	YBR083W	YKL022C
At4g36920	At4g03400	P09085	Q7KSB7	b3357	b2483	Q6N087	P47736	YBR083W	YLL067C
At4g36920	At4g13210	P09085	Q9VS00	b3357	b2484	Q6N087	Q9UQ88	YBR083W	YLL067C
At4g36920	At4g20260	P09085	Q17Q84	b3357	b2485	Q6N087	Q96S94	YBR083W	YLL067C
At4g36920	At4g21870	P09085	Q29R48	b3357	b2486	Q6N087	P28908	YBR083W	YLL067C
At4g36920	At4g24050	P09085	Q0KID3	b3357	b2487	Q6N087	P21127	YBR083W	YIR015W
At4g36920	At4g24510	P09085	A1Z9X0	b3357	b2488	Q6N087	B1AMF0	YBR083W	YPR192W
At4g36920	At4g25170	P09085	Q8T085	b3357	b2489	Q13127	Q8NCB2	YBR083W	YPR192W
At4g36920	At4g27240	P09085	Q29QP1	b3357	b2490	Q13127	Q99650	YBR083W	YJL158C
At4g36920	At4g34410	P09085	Q7JRI4	b3357	b2491	Q13127	Q9Y264	YBR083W	YBR182C
At4g36920	At4g36870	P09085	Q7KSQ2	b3357	b4267	Q13127	P47736	YBR083W	YDR036C
At4g36920	At4g36920	P09085	Q8SX92	b3357	b4268	Q13127	Q5VT25	YBR083W	YGR043C
At4g36920	At4g37540	P09085	Q9VHT2	b3357	b4266	P09874	P51587	YBR083W	YMR326C
At4g36920	At5g01600	P09085	E2QCZ5	b3357	b4264	P35869	P01100	YBR083W	YLR360W
At4g36920	At5g02890	P09085	Q1RL19	b3357	b4265	P35869	Q07889	YBR083W	YPL223C
At4g36920	At5g04020	P09085	Q4QQA7	b3357	b3671	P10275	O95477	YBR083W	YER097W
At4g36920	At5g05860	P09085	Q59DW8	b3357	b3670	P10275	P00519	YBR083W	YDR088C
At4g36920	At5g13400	P09085	Q6NR03	b3357	b3168	P10275	P42684	YBR083W	YER064C
At4g36920	At5g13790	P09085	Q7K1M7	b3357	b3672	P10275	P24666	YBR083W	YER064C
At4g36920	At5g14550	P09085	Q7KM08	b3357	b3132	P10275	P68133	YBR083W	YNR002C
At4g36920	At5g15310	P09085	Q7KV88	b3357	b0342	P10275	P68032	YBR083W	YLR453C
At4g36920	At5g20250	P09085	Q8MQQ3	b3357	b0342	P10275	Q04771	YBR083W	YJL157C
At4g36920	At5g44680	P09085	Q8T008	b3357	b0345	P10275	Q13705	YBR083W	YER089C
At4g36920	At5g60400	P09085	Q8T972	b3357	b0343	P10275	P37023	YBR083W	YFR022W
At4g36920	At5g61590	P09085	Q95TJ1	b3357	b0343	P10275	O14672	YBR083W	YNL124W
At4g36920	At5g62360	P09085	Q961E7	b3357	b0344	P10275	P09874	YBR083W	YER033C
At4g36920	At1g02070	P09085	Q9BKJ2	b3357	b0344	P10275	Q9UKK3	YBR083W	YNL180C
At4g36920	At1g02205	P09085	Q9I7T8	b3357	b4036	P10275	P35368	YBR083W	YIL016W
At4g36920	At1g03710	P09085	Q9NCP8	b3357	b2660	P10275	P08913	YBR083W	YCR010C
At4g36920	At1g11050	P09085	Q9U1K8	b3357	b0116	P10275	P07550	YBR083W	YLR451W
At4g36920	At1g11730	P09085	Q9V8V8	b3357	b0116	P10275	P35626	YBR083W	YKL110C
At4g36920	At1g13260	P09085	Q9VE72	b3357	b1513	P10275	P78504	YBR083W	YFR017C
At4g36920	At1g14350	P09085	Q9VFR8	b3357	b1516	P10275	P31751	YBR083W	YOR315W
At4g36920	At1g19330	P09085	Q9VI13	b3357	b1514	P10275	Q9UM73	YBR083W	YOR315W
At4g36920	At1g19640	P09085	Q9VJA1	b3357	b1515	P10275	P03971	YBR083W	YBL026W
At4g36920	At1g24625	P09085	Q9VL64	b3357	b1517	P10275	Q15389	YBR083W	YIR027C
At4g36920	At1g27730	P09085	Q9VND3	b3357	b1518	P10275	P04083	YBR083W	YIR027C
At4g36920	At1g29270	P09085	Q9VQ54	b3357	b1511	P10275	P08758	YBR083W	YJL115W
At4g36920	At1g34750	P09085	Q9VTS8	b3357	b1512	P10275	O14727	YBR083W	YJL115W
At4g36920	At1g35730	P09085	Q9VU14	b3357	b3580	P10275	Q92870	YBR083W	YJL115W
At4g36920	At1g35910	P09085	Q9VZD7	b3357	b3580	P10275	Q13490	YBR083W	YDR186C
At4g36920	At1g49230	P09085	Q9W0R9	b3357	b4034	P10275	Q13489	YBR083W	YBR103W
At4g36920	At1g50290	P09085	Q9W2J2	b3357	b4033	P10275	P10275	YBR083W	YDR213W
At4g36920	At1g66350	P09085	Q9W425	b3357	b4032	P10275	P48444	YBR083W	YAR053W
At4g36920	At1g69295	P09085	Q9Y150	b3357	b1620	P10275	P15514	YBR083W	YDR034C
At4g36920	At1g70560	Q24478	P92177	b3357	b1620	P10275	P61586	YBR083W	YDR034C
At4g36920	At1g72320	Q24478	P29310	b3357	b4035	P10275	P62745	YBR083W	YGR189C
At4g36920	At1g72500	Q24478	P00522	b3357	b4037	P10275	Q13017	YBR083W	YOR256C
At4g36920	At1g73590	Q24478	P02572	b3357	b3571	P10275	P49407	YBR083W	YGL193C
At4g36920	At1g73805	Q24478	P10987	b3357	b3418	P10275	P16615	YBR083W	YPL016W
At4g36920	At2g14210	Q24478	P83967	b3357	b1621	P10275	Q13535	YBR083W	YKL162C
At4g36920	At2g15320	Q24478	O61643	b3357	b1622	P10275	P30530	YBR083W	YCR019W
At4g36920	At2g21650	Q24478	Q9VZF4	b3357	b1613	P10275	O00512	YBR083W	YIL164C
At4g36920	At2g22170	Q24478	Q8INB9	b3357	b1613	P10275	P11274	YBR083W	YJL046W
At4g36920	At2g22840	Q24478	P91926	b3357	b1817	P10275	P23560	YBR083W	YGL039W
At4g36920	At2g26040	Q24478	P13395	b3357	b1818	P10275	P51451	YBR083W	YOL117W
At4g36920	At2g28550	Q24478	Q9W0K0	b3357	b1819	P10275	P22004	YBR083W	YOR077W
At4g36920	At2g31980	Q24478	P18824	b3357	b1531	P10275	P18075	YBR083W	YOR127W
At4g36920	At2g35820	Q24478	P45888	b3357	b1532	P10275	P34820	YBR083W	YCR021C
At4g36920	At2g38970	Q24478	P45891	b3357	b1530	P10275	P36894	YBR083W	YLL013C
At4g36920	At2g40130	Q24478	P32392	b3357	b2783	P10275	O00238	YBR083W	YKL103C
At4g36920	At2g40435	Q24478	P45889	b3357	b2782	P10275	Q13873	YBR083W	YKL103C
At4g36920	At2g41940	Q24478	Q9V407	b3357	b3236	P10275	P35070	YBR083W	YCR061W
At4g36920	At2g41990	Q24478	P35128	b3357	b3513	P10275	Q13554	YBR083W	YCR061W
At4g36920	At2g42800	Q24478	O62621	b3357	b3514	P10275	Q13557	YBR083W	YDR191W
At4g36920	At2g42830	Q24478	Q24157	b3357	b4119	P10275	P51636	YBR083W	YDR191W
At4g36920	At2g42870	Q24478	P92208	b3357	b4120	P10275	P56539	YBR083W	YDR191W
At4g36920	At2g43620	Q24478	P08630	b3357	b4118	P10275	Q13191	YBR083W	YDR191W
At4g36920	At2g45660	Q24478	P39736	b3357	b2942	P10275	P20248	YBR083W	YDR242W
At4g36920	At2g45680	Q24478	Q03017	b3357	b2149	P10275	Q16589	YBR083W	YLR094C
At4g36920	At2g46530	Q24478	Q24210	b3357	b2150	P10275	P51946	YBR083W	YBR007C
At4g36920	At2g48110	Q24478	Q00168	b3357	b2148	P10275	P10747	YBR083W	YBR007C
At4g36920	At3g04620	Q24478	Q9VXF1	b3357	b0347	P10275	P28908	YBR083W	YML027W
At4g36920	At3g05690	Q24478	Q7K4V4	b3357	b0348	P10275	P50851	YBR083W	YGR288W
At4g36920	At3g07450	Q24478	P23573	b3357	b0349	P10275	Q12834	YBR083W	YCL024W
At4g36920	At3g11820	Q24478	P40793	b3357	b0350	P10275	P60953	YBR083W	YOL084W
At4g36920	At3g12320	Q24478	P48609	b3357	b0352	P10275	Q00535	YBR083W	YGL145W
At4g36920	At3g16650	Q24478	Q9VT57	b3357	b0351	P10275	Q00534	YBR083W	YGL145W
At4g36920	At3g19370	Q24478	Q9VU84	b3357	b0346	P10275	P23528	YBR083W	YHR137W
At4g36920	At3g25905	Q24478	Q9VU68	b3357	b1594	P10275	P15882	YBR083W	YLR141W
At4g36920	At3g27770	Q24478	Q8T088	b3357	b1594	P10275	P52757	YBR083W	YNL283C
At4g36920	At3g55980	Q24478	Q7PLI7	b3357	b0763	P10275	Q99698	YBR083W	YNL283C
At4g36920	At3g58780	Q24478	Q9W328	b3357	b0764	P10275	O00299	YBR083W	YER158C
At4g36920	At4g00730	Q24478	A1ZA47	b3357	b0765	P10275	P49759	YBR083W	YIR018W
At4g36920	At4g01120	Q24478	Q9VFG8	b3357	b4233	P10275	Q00610	YBR083W	YIR018W
At4g36920	At4g01250	Q24478	Q9VKK2	b3357	b3599	P10275	P26441	YBR083W	YLR132C
At4g36920	At4g04630	Q24478	Q7K0Y1	b3357	b3600	P10275	P53621	YBR083W	YMR173W
At4g36920	At4g08950	Q24478	Q9VUY0	b3357	b3601	P10275	P41279	YBR083W	YMR173W
At4g36920	At4g14130	Q24478	Q9VFD5	b3357	b2429	P10275	P16220	YBR083W	YER075C
At4g36920	At4g16490	Q24478	Q9VP22	b3357	b2428	P10275	P15336	YBR083W	YER075C
At4g36920	At4g16770	Q24478	Q7K0L4	b3357	b0109	P10275	Q92793	YBR083W	YJL187C
At4g36920	At4g17670	Q24478	Q9VLR9	b3357	b0677	P10275	P46108	YBR083W	YJL187C
At4g36920	At4g18960	Q24478	Q1LZ08	b3357	b0678	P10275	Q16539	YBR083W	YFL030W
At4g36920	At4g19240	Q24478	Q9U1H0	b3357	b0676	P10275	P09603	YBR083W	YEL040W
At4g36920	At4g25420	Q24478	P54367	b3357	b0679	P10275	P09919	YBR083W	YIL119C
At4g36920	At4g25480	Q24478	P08181	b3357	b3225	P10275	P41240	YBR083W	YIL119C
At4g36920	At4g26690	Q24478	Q960N3	b3357	b4311	P10275	P48730	YBR083W	YLR135W
At4g36920	At4g28560	Q24478	O16844	b3357	b3223	P10275	P67870	YBR083W	YFR035C
At4g36920	At4g29190	Q24478	P10040	b3357	b3222	P10275	Q13363	YBR083W	YBR020W
At4g36920	At4g30490	Q24478	Q9VWW0	b3357	b4310	P10275	O60716	YBR083W	YJL144W
At4g36920	At5g06530	Q24478	P29349	b3357	b4309	P10275	O75553	YBR083W	YLR402W
At4g36920	At5g07030	Q24478	O46036	b3357	b3224	P10275	P98082	YBR083W	YPR013C
At4g36920	At5g19140	Q24478	P14785	b3357	b2469	P10275	P53355	YBR083W	YPR013C
At4g36920	At5g24710	Q24478	P20439	b3357	b3414	P10275	P11532	YBR083W	YKL098W
At4g36920	At5g43680	Q24478	Q9I7I0	b3357	b3365	P10275	O14576	YBR083W	YBR133C
At4g36920	At5g45160	Q24478	P25008	b3357	b3367	P10275	Q99704	YBR083W	YBR162C
At4g36920	At5g46340	Q24478	P54733	b3357	b3366	P10275	Q13474	YBR083W	YBR162C
At4g36920	At5g49120	Q24478	P98081	b3357	b0192	P10275	Q99075	YBR083W	YOR219C
At4g36920	At5g49360	Q24478	O76324	b3357	b0553	P10275	P28562	YBR083W	YDR279W
At4g36920	At5g54470	Q24478	Q9VEZ5	b3357	b2234	P10275	P51452	YBR083W	YHR139C
At4g36920	At5g58900	Q24478	Q9VNJ5	b3357	b2235	P10275	Q16690	YBR083W	YMR319C
At4g36920	At5g62000	Q24478	P31007	b3357	b2393	P10275	Q13627	YBR083W	YMR319C
At4g36920	At5g64220	Q24478	P49762	b3357	b2964	P10275	Q9H8V3	YBR083W	YMR235C
At4g36920	At5g64640	Q24478	Q9VZZ9	b3357	b2964	P10275	P21453	YBR083W	YJL170C
At4g36920	At5g64870	Q24478	P07713	b3357	b2964	P10275	P68104	YBR083W	YGR050C
At4g36920	At5g67060	Q24478	Q08012	b3357	b3169	P10275	P52803	YBR083W	YIL137C
At4g36920	At5g67180	Q24478	P51140	b3357	b0957	P10275	P52799	YBR083W	YFL047W
At3g47640	At5g13740	Q24478	Q23985	b3357	b0929	P10275	P01133	YBR083W	YFL047W
At3g47640	At1g23020	Q24478	P83102	b3357	b3405	P10275	P29317	YBR083W	YER124C
At3g47640	At1g56430	Q24478	Q9VDW6	b3357	b3405	P10275	P06730	YBR083W	YER124C
At5g61850	At1g01170	Q24478	Q95RJ9	b3357	b1256	P10275	P41970	YBR083W	YLL015W
At5g61850	At1g01180	Q24478	P25867	b3357	b4376	P10275	P54764	YBR083W	YOR237W
At5g61850	At1g01183	Q24478	P04412	b3357	b3961	P10275	P54756	YBR083W	YLR463C
At5g61850	At1g01490	Q24478	Q8T390	b3357	b1388	P10275	P29322	YBR083W	YHL049C
At5g61850	At1g01500	Q24478	P48462	b3357	b1389	P10275	P29323	YBR083W	YPR144C
At5g61850	At1g01610	Q24478	Q03043	b3357	b1390	P10275	P19235	YBR083W	YNL230C
At5g61850	At1g01620	Q24478	P26016	b3357	b1391	P10275	Q12929	YBR083W	YIL166C
At5g61850	At1g01630	Q24478	P30432	b3357	b1392	P10275	P42566	YBR083W	YHR048W
At5g61850	At1g01670	Q24478	O77438	b3357	b1393	P10275	Q15303	YBR083W	YPL256C
At5g61850	At1g01680	Q24478	Q9NBW1	b3357	b1394	P10275	Q92731	YBR083W	YPL256C
At5g61850	At1g01710	Q24478	P48423	b3357	b1395	P10275	P14921	YBR083W	YPL256C
At5g61850	At1g01720	Q24478	P27091	b3357	b1396	P10275	Q14289	YBR083W	YPL026C
At5g61850	At1g02180	Q24478	P29829	b3357	b1397	P10275	P16591	YBR083W	YKL201C
At5g61850	At1g02190	Q24478	Q9W1B0	b3357	b1398	P10275	P05230	YBR083W	YKL201C
At5g61850	At1g02228	Q24478	P32865	b3357	b1387	P10275	P09038	YBR083W	YHL016C
At5g61850	At1g02230	Q24478	P32866	b3357	b2584	P10275	P21781	YBR083W	YHL016C
At5g61850	At1g02335	Q24478	P42287	b3357	b3403	P10275	P11362	YBR083W	YPR111W
At5g61850	At1g02340	Q24478	P16371	b3357	b3403	P10275	P09769	YBR083W	YHR136C
At5g61850	At1g02340	Q24478	O61661	b3357	b0113	P10275	P62942	YBR083W	YJL163C
At5g61850	At1g02350	Q24478	Q02308	b3357	b0903	P10275	Q12778	YBR083W	YKL091C
At5g61850	At1g02360	Q24478	Q23977	b3357	b2926	P10275	O43524	YBR083W	YDL240W
At5g61850	At1g02630	Q24478	Q24592	b3357	b0931	P10275	O75369	YBR083W	YBL005W
At5g61850	At1g02640	Q24478	Q8T0S6	b3357	b3164	P10275	P21462	YBR083W	YER037W
At5g61850	At1g03190	Q24478	P51592	b3357	b0108	P10275	P42685	YBR083W	YOR356W
At5g61850	At1g03200	Q24478	Q9VKN7	b3357	b3363	P10275	P42345	YBR083W	YGL118C
At5g61850	At1g03240	Q24478	Q24307	b3357	b3363	P10275	Q92765	YBR083W	YGR152C
At5g61850	At1g03250	Q24478	P22817	b3357	b2147	P10275	O00482	YBR083W	YGR152C
At5g61850	At1g03280	Q24478	Q7KUD5	b3357	b2146	P10275	O15117	YBR083W	YOL081W
At5g61850	At1g03290	Q24478	P09208	b3357	b4201	P10275	P06241	YBR083W	YOL081W
At5g61850	At1g03850	Q24478	Q9V3I5	b3357	b4111	P10275	P24046	YBR083W	YNL287W
At5g61850	At1g03850	Q24478	P18289	b3357	b4111	P10275	P28476	YBR083W	YLR436C
At5g61850	At1g03860	Q24478	Q9V853	b3357	b0331	P10275	P17677	YBR083W	YLR194C
At5g61850	At1g04150	Q24478	Q8I7C3	b3357	b0333	P10275	P54826	YBR083W	YAL028W
At5g61850	At1g04160	Q24478	Q961D9	b3357	b0334	P10275	Q14393	YBR083W	YCR088W
At5g61850	At1g04250	Q24478	Q8IR79	b3357	b0335	P10275	Q02742	YBR083W	YNR073C
At5g61850	At1g05010	Q24478	Q24311	b3357	b0330	P10275	P56159	YBR083W	YPR120C
At5g61850	At1g05020	Q24478	Q7KNS3	b3357	b4030	P10275	P10912	YBR083W	YLR327C
At5g61850	At1g05430	Q24478	Q9VCX1	b3357	b1101	P10275	P17302	YBR083W	YGR088W
At5g61850	At1g05440	Q24478	O61267	b3357	b2415	P10275	P51654	YBR083W	YNL290W
At5g61850	At1g05750	Q24478	P42003	b3357	b2415	P10275	P10071	YBR083W	YML133C
At5g61850	At1g05770	Q24478	P21519	b3357	b2416	P10275	Q03113	YBR083W	YML133C
At5g61850	At1g05770	Q24478	P49071	b3357	b2416	P10275	P63096	YBR083W	YOR109W
At5g61850	At1g05790	Q24478	Q9VCA8	b3357	b1015	P10275	P08754	YBR083W	YIR033W
At5g61850	At1g05800	Q24478	Q9VXE5	b3357	b1301	P10275	P50148	YBR083W	YJR147W
At5g61850	At1g05800	Q24478	Q9VUX2	b3357	b1300	P10275	P50150	YBR083W	YDR240C
At5g61850	At1g05970	Q24478	P49657	b3357	b1298	P10275	O60262	YBR083W	YPL082C
At5g61850	At1g05980	Q24478	O62618	b3357	b1302	P10275	P32298	YBR083W	YPL082C
At5g61850	At1g05990	Q24478	P23696	b3357	b1299	P10275	Q9HBH9	YBR083W	YDL169C
At5g61850	At1g05990	Q24478	P17917	b3357	b2597	P10275	P62993	YBR083W	YLR055C
At5g61850	At1g06148	Q24478	Q9NI63	b3357	b3167	P10275	Q13322	YBR083W	YBR072W
At5g61850	At1g06400	Q24478	P07207	b3357	b3749	P10275	Q14449	YBR083W	YCL055W
At5g61850	At1g06410	Q24478	Q9VVI3	b3357	b3751	P10275	P42261	YBR083W	YGR283C
At5g61850	At1g06990	Q24478	P29503	b3357	b3750	P10275	P42263	YBR083W	YGR283C
At5g61850	At1g06990	Q24478	Q8I8U7	b3357	b3748	P10275	P39086	YBR083W	YGR283C
At5g61850	At1g07000	Q24478	Q9V6K3	b3357	b3752	P10275	Q13002	YBR083W	YKR061W
At5g61850	At1g07010	Q24478	P16554	b3357	b3753	P10275	O15399	YBR083W	YKR061W
At5g61850	At1g07200	Q24478	Q9V6X7	b3357	b2784	P10275	Q13255	YBR083W	YIL009W
At5g61850	At1g07210	Q24478	Q7KVA1	b3357	b3903	P10275	P41594	YBR083W	YIL009W
At5g61850	At1g07280	Q24478	P83100	b3357	b3904	P10275	P42858	YBR083W	YFR028C
At5g61850	At1g07380	Q24478	Q9NB04	b3357	b3902	P10275	Q02297	YBR083W	YMR174C
At5g61850	At1g07390	Q24478	Q9NIV1	b3357	b3906	P10275	P31273	YBR083W	YDL183C
At5g61850	At1g07440	Q24478	Q86BE9	b3357	b3905	P10275	P17181	YBR083W	YDL183C
At5g61850	At1g07450	Q24478	P11346	b3357	b3907	P10275	P38484	YBR083W	YJL023C
At5g61850	At1g07460	Q24478	Q9VPC0	b3357	b3170	P10275	P05019	YBR083W	YOR381W
At5g61850	At1g07460	Q24478	Q9W0V1	b3357	b0953	P10275	P08069	YBR083W	YCR008W
At5g61850	At1g07520	Q24478	P12370	b3357	b0189	P10275	P11717	YBR083W	YJR155W
At5g61850	At1g07530	Q24478	P16912	b3357	b4203	P10275	P08833	YBR083W	YDR470C
At5g61850	At1g07540	Q24478	P05130	b3357	b3231	P10275	Q06330	YBR083W	YOR082C
At5g61850	At1g07540	Q24478	P13678	b3357	b2573	P10275	O14920	YBR083W	YLR255C
At5g61850	At1g07550	Q24478	Q05652	b3357	b3461	P10275	Q9NPH3	YBR083W	YFR032C
At5g61850	At1g07570	Q24478	P52304	b3357	b3461	P10275	P05112	YBR083W	YBR250W
At5g61850	At1g07580	Q24478	Q9VWV9	b3357	b3461	P10275	P24394	YBR083W	YPL241C
At5g61850	At1g07620	Q24478	P12982	b3357	b2741	P10275	P05231	YBR083W	YAL004W
At5g61850	At1g07630	Q24478	P48461	b3357	b4200	P10275	P08887	YBR083W	YKR089C
At5g61850	At1g07640	Q24478	Q27889	b3357	b3230	P10275	P16871	YBR083W	YDR169C
At5g61850	At1g07650	Q24478	O76932	b3357	b3165	P10275	P29459	YBR083W	YGR233C
At5g61850	At1g07900	Q24478	Q27884	b3357	b4202	P10275	P78552	YBR083W	YGR233C
At5g61850	At1g07901	Q24478	O02194	b3357	b2572	P10275	P40933	YBR083W	YLR110C
At5g61850	At1g08240	Q24478	P40792	b3357	b2571	P10275	P06213	YBR083W	YLR110C
At5g61850	At1g08250	Q24478	O18640	b3357	b2570	P10275	P23229	YBR083W	YDL023C
At5g61850	At1g08260	Q24478	P08646	b3357	b2009	P10275	O43187	YBR083W	YOR048C
At5g61850	At1g08370	Q24478	Q9VZU2	b3357	b0723	P10275	P35568	YBR083W	YNR060W
At5g61850	At1g08380	Q24478	Q09103	b3357	b0724	P10275	P56199	YBR083W	YHR143W
At5g61850	At1g08390	Q24478	Q9VFP2	b3357	b0721	P10275	P08648	YBR083W	YHR143W
At5g61850	At1g08650	Q24478	Q94527	b3357	b0722	P10275	Q13683	YBR083W	YOR299W
At5g61850	At1g08660	Q24478	Q86BY9	b3357	b3609	P10275	P06756	YBR083W	YJR095W
At5g61850	At1g08920	Q24478	Q9W5E1	b3357	b2913	P10275	P05556	YBR083W	YGR090W
At5g61850	At1g08930	Q24478	O97143	b3357	b0907	P10275	P05107	YBR083W	YEL069C
At5g61850	At1g08985	Q24478	Q9VCR6	b3357	b0146	P10275	P05106	YBR083W	YFL050C
At5g61850	At1g08990	Q24478	Q7KRY7	b3357	b3583	P10275	P18084	YBR083W	YNR072W
At5g61850	At1g08990	Q24478	Q9VDE6	b3357	b3583	P10275	P18564	YBR083W	YAL062W
At5g61850	At1g09000	Q24478	Q9VYD1	b3357	b3581	P10275	P26012	YBR083W	YPL042C
At5g61850	At1g09130	Q24478	P13368	b3357	b3581	P10275	Q14643	YBR083W	YBL044W
At5g61850	At1g09140	Q24478	P18431	b3357	b3582	P10275	P23458	YBR083W	YBL044W
At5g61850	At1g09150	Q24478	Q24145	b3357	b3582	P10275	P05412	YBR083W	YHL012W
At5g61850	At1g09155	Q24478	Q8MR31	b3357	b3908	P10275	P52294	YBR083W	YBR296C
At5g61850	At1g09157	Q24478	Q95UN8	b3357	b1656	P10275	P52292	YBR083W	YDL071C
At5g61850	At1g09340	Q24478	P91682	b3357	b1272	P10275	O00629	YBR083W	YJR010W
At5g61850	At1g09350	Q24478	P26675	b3357	b2965	P10275	O15131	YBR083W	YER137C
At5g61850	At1g09650	Q24478	Q01083	b3357	b2702	P10275	P16949	YBR083W	YER137C
At5g61850	At1g09660	Q24478	Q8MQW8	b3357	b2704	P10275	P48357	YBR083W	YBR114W
At5g61850	At1g09950	Q24478	Q9V9J3	b3357	b2705	P10275	P15018	YBR083W	YGL102C
At5g61850	At1g09950	Q24478	P00528	b3357	b2703	P10275	P42702	YBR083W	YDL049C
At5g61850	At1g09960	Q24478	Q24151	b3357	b2707	P10275	O75581	YBR083W	YDL049C
At5g61850	At1g09980	Q24478	P83098	b3357	b0726	P10275	O75197	YBR083W	YOR301W
At5g61850	At1g09995	Q24478	Q9Y0H4	b3357	b0727	P10275	P36941	YBR083W	YDR261C
At5g61850	At1g10000	Q24478	P28159	b3357	b0728	P10275	P07948	YBR083W	YER065C
At5g61850	At1g10090	Q24478	Q24246	b3357	b0729	P10275	Q15797	YBR083W	YHR061C
At5g61850	At1g10095	Q24478	Q9VAC5	b3357	b0959	P10275	Q13485	YBR083W	YDR037W
At5g61850	At1g10200	Q24478	P49846	b3357	b1519	P10275	O43541	YBR083W	YGR040W
At5g61850	At1g10210	Q24478	Q5EAK6	b3357	b3118	P10275	O15105	YBR083W	YGR040W
At5g61850	At1g10280	Q24478	Q9VTV1	b3357	b3117	P10275	P61244	YBR083W	YER188W
At5g61850	At1g10290	Q24478	P18475	b3357	b3116	P10275	P23508	YBR083W	YKL128C
At5g61850	At1g10652	Q24478	Q9V6K1	b3357	b3115	P10275	Q02078	YBR083W	YHR035W
At5g61850	At1g10657	Q24478	Q9NBK5	b3357	b3114	P10275	Q06413	YBR083W	YPL222W
At5g61850	At1g10747	Q24478	O02195	b3357	b3113	P10275	Q14814	YBR083W	YMR088C
At5g61850	At1g10750	Q24478	Q9VJJ7	b3357	b4471	P10275	Q9Y6R4	YBR083W	YFL064C
At5g61850	At1g10840	Q24478	Q9V730	b3357	b3708	P10275	Q99683	YBR083W	YDL179W
At5g61850	At1g10850	Q24478	P36872	b3357	b3709	P10275	P08581	YBR083W	YPL060W
At5g61850	At1g10865	Q24478	P52485	b3357	b3707	P10275	P80192	YBR083W	YMR231W
At5g61850	At1g10870	Q24478	P52486	b3357	b4240	P10275	P55196	YBR083W	YGR146C
At5g61850	At1g11260	Q24478	P25153	b3357	b4240	P10275	P08235	YBR083W	YPL151C
At5g61850	At1g11310	Q24478	Q9VYQ8	b3357	b4239	P10275	Q13126	YBR083W	YDR344C
At5g61850	At1g11320	Q24478	Q9NHV9	b3357	b4239	P10275	O15146	YBR083W	YIL067C
At5g61850	At1g11360	Q24478	P54350	b3357	b1421	P10275	P01106	YBR083W	YDR530C
At5g61850	At1g11362	Q24478	Q9W415	b3357	b3166	P10275	Q15746	YBR083W	YER098W
At5g61850	At1g11700	Q24478	Q45VV3	b3357	b3781	P10275	P16333	YBR083W	YIR020C
At5g61850	At1g11780	Q24478	Q9Y0S9	b3357	b0411	P10275	P46934	YBR083W	YIR020C
At5g61850	At1g11785	Q24478	Q7K7W5	b3357	b2232	P10275	Q14511	YBR083W	YLR452C
At5g61850	At1g12100	Q24478	Q9VQG9	b3357	b3831	P10275	Q96PY6	YBR083W	YGL163C
At5g61850	At1g12120	Q24478	Q7KLE5	b3357	b3831	P10275	P51956	YBR083W	YGL163C
At5g61850	At1g12190	Q24478	Q0KIE7	b3357	b3452	P10275	P35240	YBR083W	YGL163C
At5g61850	At1g12190	Q24478	O62531	b3357	b3453	P10275	P25963	YBR083W	YPL180W
At5g61850	At1g12200	Q24478	O62530	b3357	b3450	P10275	P01138	YBR083W	YIL015W
At5g61850	At1g12423	Q24478	Q9VAS9	b3357	b3451	P10275	Q04721	YBR083W	YIL015W
At5g61850	At1g12430	Q24478	Q9VQG2	b3357	b3449	P10275	Q9UM47	YBR083W	YIL015W
At5g61850	At1g12440	Q24478	Q9VWE8	b3357	b3666	P10275	O15259	YBR083W	YEL030W
At5g61850	At1g12450	Q24478	Q9VEC3	b3357	b1617	P10275	Q16288	YBR083W	YJL106W
At5g61850	At1g13000	Q24478	Q9VX09	b3357	b1616	P10275	Q01973	YBR083W	YJL074C
At5g61850	At1g13010	Q24478	Q9VSF0	b3357	b1615	P10275	Q01974	YBR083W	YGR092W
At5g61850	At1g13260	Q24478	Q9VMY8	b3357	b4193	P10275	Q16832	YBR083W	YER087W
At5g61850	At1g13360	Q24478	Q9VML2	b3357	b4194	P10275	P43354	YBR083W	YPR156C
At5g61850	At1g13830	Q24478	Q9XZ08	b3357	b4195	P10275	P41143	YBR083W	YPR156C
At5g61850	At1g13840	Q24478	Q9VH01	b3357	b4196	P10275	P30559	YBR083W	YOR086C
At5g61850	At1g13920	Q24478	A1Z898	b3357	b4197	P10275	Q13153	YBR083W	YDR310C
At5g61850	At1g13930	Q24478	Q7JMV3	b3357	b4198	P10275	Q13177	YBR083W	YNL017C
At5g61850	At1g14315	Q24478	A1Z840	b3357	b3091	P10275	P19021	YBR083W	YNL337W
At5g61850	At1g14320	Q24478	Q7K306	b3357	b1521	P10275	O60260	YBR083W	YGL194C
At5g61850	At1g14360	Q24478	Q24216	b3357	b3092	P10275	Q92824	YBR083W	YGL194C
At5g61850	At1g14370	Q24478	O17432	b3357	b4322	P10275	Q08499	YBR083W	YER157W
At5g61850	At1g14520	Q24478	Q9VIU8	b3357	b4323	P10275	P16234	YBR083W	YKR024C
At5g61850	At1g14530	Q24478	Q9VU65	b3357	b4324	P10275	O94921	YBR083W	YNL327W
At5g61850	At1g14550	Q24478	Q9VCI7	b3357	b2509	P10275	P15735	YBR083W	YNL327W
At5g61850	At1g14560	Q24478	Q9XZ32	b3357	b3565	P10275	O00750	YBR083W	YNL327W
At5g61850	At1g14570	Q24478	Q9VIT0	b3357	b3564	P10275	P42336	YBR083W	YMR016C
At5g61850	At1g14620	Q24478	Q9VRS0	b3357	b3566	P10275	P42338	YBR083W	YMR016C
At5g61850	At1g14630	Q24478	Q9VRR9	b3357	b3567	P10275	P11309	YBR083W	YDR210W
At5g61850	At1g14740	Q24478	Q9VTY5	b3357	b3568	P10275	O00329	YBR083W	YIL122W
At5g61850	At1g14750	Q24478	Q9VJY4	b3357	b3569	P10275	P27986	YBR083W	YFR040W
At5g61850	At1g14920	Q24478	Q1RKU8	b3357	b4406	P10275	Q99697	YBR083W	YDR065W
At5g61850	At1g14930	Q24478	A1ZAY1	b3357	b0190	P10275	Q13835	YBR083W	YER081W
At5g61850	At1g14930	Q24478	Q9VNG2	b3357	b0682	P10275	P19174	YBR083W	YBL059W
At5g61850	At1g15020	Q24478	Q9VZJ3	b3357	b0820	P10275	P16885	YBR083W	YJR113C
At5g61850	At1g15030	Q24478	Q95TV5	b3357	b1036	P10275	P29590	YBR083W	YGR098C
At5g61850	At1g15550	Q24478	Q9VBY6	b3357	b1036	P10275	Q07869	YBR083W	YGR248W
At5g61850	At1g15670	Q24478	Q9VHJ2	b3357	b1205	P10275	Q03181	YBR083W	YIL117C
At5g61850	At1g16070	Q24478	Q9W3D6	b3357	b2171	P10275	P37231	YBR083W	YIL117C
At5g61850	At1g16080	Q24478	Q9VFB6	b3357	b4502	P10275	P36873	YBR083W	YLR303W
At5g61850	At1g17110	Q24478	Q9VI84	b3357	b2236	P10275	P41236	YBR083W	YDR049W
At5g61850	At1g17120	Q24478	Q9VE73	b3357	b2840	P10275	P30153	YBR083W	YGR165W
At5g61850	At1g17140	Q24478	Q9VXW3	b3357	b3221	P10275	Q00005	YBR083W	YGR087C
At5g61850	At1g17145	Q24478	Q1WWB7	b3357	b3356	P10275	Q15172	YBR083W	YJL088W
At5g61850	At1g17147	Q24478	Q494K2	b3357	b3356	P10275	Q13362	YBR083W	YGR140W
At5g61850	At1g17150	Q24478	Q9VMS5	b3357	b3574	P10275	P54646	YBR083W	YAL041W
At5g61850	At1g17150	Q24478	Q9VE10	b3357	b3575	P10275	O43741	YBR083W	YAL041W
At5g61850	At1g17370	Q24478	Q9VVM7	b3357	b3575	P10275	P22694	YBR083W	YCR018C
At5g61850	At1g17380	Q24478	Q9VR53	b3357	b3576	P10275	P17252	YBR083W	YDL127W
At5g61850	At1g17390	Q24478	Q9VKF0	b3357	b3576	P10275	Q05655	YBR083W	YDL127W
At5g61850	At1g17390	Q24478	Q9VZR5	b3357	b3577	P10275	Q02156	YBR083W	YDL127W
At5g61850	At1g17545	Q24478	Q9VRE0	b3357	b3577	P10275	P24723	YBR083W	YDL127W
At5g61850	At1g17545	Q24478	Q9VAA1	b3357	b3578	P10275	P41743	YBR083W	YDL127W
At5g61850	At1g17550	Q24478	Q9VZ56	b3357	b3578	P10275	Q16513	YBR083W	YBL075C
At5g61850	At1g17690	Q24478	Q7JQT9	b3357	b3579	P10275	Q15139	YBR083W	YNL144C
At5g61850	At1g17700	Q24478	Q9W351	b3357	b3579	P10275	Q13976	YBR083W	YNL144C
At5g61850	At1g17744	Q24478	Q9W526	b3357	b4068	P10275	P28482	YBR083W	YGR265W
At5g61850	At1g17745	Q24478	Q9W0Q1	b3357	b4354	P10275	P31152	YBR083W	YLR040C
At5g61850	At1g17745	Q24478	Q9W543	b3357	b4671	P10275	Q16659	YBR083W	YLR401C
At5g61850	At1g17750	Q24478	Q9VAR0	b3357	b1593	P10275	P45983	YBR083W	YPR008W
At5g61850	At1g17870	Q24478	Q9VAH7	b3357	b4004	P10275	P53779	YBR083W	YMR182C
At5g61850	At1g17880	Q24478	Q9W3K6	b3357	b4003	P10275	Q02750	YBR083W	YER189W
At5g61850	At1g17890	Q24478	Q29R09	b4133	b4131	P10275	P36507	YBR083W	YHR140W
At5g61850	At1g17900	Q24478	A1Z7K2	b4133	b4132	P10275	Q13163	YBR083W	YDL088C
At5g61850	At1g17900	Q24478	A1Z7A6	b4133	b4133	P10275	P19525	YBR083W	YEL062W
At5g61850	At1g18200	Q24478	Q9VQI1	b0034	b0039	P10275	P51817	YBR083W	YEL062W
At5g61850	At1g18200	Q24478	Q7KTP7	b0034	b0038	P10275	P16471	YBR083W	YDL163W
At5g61850	At1g18210	Q24478	A8JNR2	b0034	b0037	P10275	P49768	YBR083W	YJL039C
At5g61850	At1g18220	Q24478	Q9VRS2	b0034	b0036	P10275	P49810	YBR083W	YBL014C
At5g61850	At1g18220	Q24478	Q9W486	b0034	b0035	P10275	Q13635	YBR083W	YBL014C
At5g61850	At1g18390	Q24478	Q9VI14	b0034	b0040	P10275	Q05397	YBR083W	YDL178W
At5g61850	At1g18400	Q24478	Q86B53	b0034	b0041	P10275	P18031	YBR083W	YLR275W
At5g61850	At1g18490	Q24478	Q8MSW9	b0034	b0042	P10275	P17706	YBR083W	YJR092W
At5g61850	At1g18500	Q24478	Q9W0P4	b0034	b0043	P10275	P23467	YBR083W	YKL043W
At5g61850	At1g18560	Q24478	Q8IMK1	b0034	b0044	P10275	P08575	YBR083W	YKL043W
At5g61850	At1g18570	Q24478	A2VEV2	b1987	b0936	P10275	P23468	YBR083W	YKL043W
At5g61850	At1g18570	Q24478	Q9VPL0	b1987	b0933	P10275	P23469	YBR083W	YKL043W
At5g61850	At1g18590	Q24478	Q9VQK5	b1987	b0934	P10275	P10586	YBR083W	YOR138C
At5g61850	At1g18600	Q24478	Q9W4F8	b1987	b0935	P10275	P23470	YBR083W	YPR054W
At5g61850	At1g19050	Q24478	Q9VM35	b1987	b0937	P10275	Q12913	YBR083W	YPR054W
At5g61850	At1g19060	Q24478	Q9V813	b1987	b0365	P10275	Q15262	YBR083W	YER109C
At5g61850	At1g19660	Q24478	Q9VL34	b1987	b0366	P10275	P49023	YBR083W	YER109C
At5g61850	At1g19670	Q24478	Q9VJL9	b1987	b0367	P10275	P51148	YBR083W	YIL141W
At5g61850	At1g19800	Q24478	Q9VUZ6	b1987	b0368	P10275	Q9UQ07	YBR083W	YIL141W
At5g61850	At1g19830	Q24478	Q9VUI8	b0162	b0162	P10275	P62834	YBR083W	YFL052W
At5g61850	At1g19835	Q24478	Q9VKW1	b0162	b3128	P10275	P52306	YBR083W	YDL024C
At5g61850	At1g19840	Q24478	Q9VE18	b0162	b3124	P10275	P10276	YBR083W	YGR139W
At5g61850	At1g19870	Q24478	Q9W1J3	b0162	b3126	P10275	P10826	YBR083W	YPR026W
At5g61850	At1g19880	Q24478	Q9VPH8	b0162	b3127	P10275	P20936	YBR083W	YDR342C
At5g61850	At1g20290	Q24478	Q9VJ90	b0162	b3125	P10275	Q09028	YBR083W	YJL083W
At5g61850	At1g20290	Q24478	Q9VEJ4	b0162	b2787	P10275	Q16576	YBR083W	YJL083W
At5g61850	At1g20300	Q24478	Q9VD52	b0162	b2789	P10275	P35251	YBR083W	YEL045C
At5g61850	At1g20430	Q24478	Q9VUW9	b0162	b2788	P10275	P35249	YBR083W	YPR049C
At5g61850	At1g20440	Q24478	A1Z9G1	b1735	b1736	P10275	P22670	YBR083W	YGL072C
At5g61850	At1g20480	Q24478	Q9VVI0	b1735	b1736	P10275	P49802	YBR083W	YLR165C
At5g61850	At1g20490	Q24478	Q9VBA0	b1735	b1738	P10275	Q13464	YBR083W	YOR318C
At5g61850	At1g20500	Q24478	Q9VBC4	b1735	b1738	P10275	P08922	YBR083W	YGR280C
At5g61850	At1g20510	Q24478	Q9VUQ9	b1735	b1737	P10275	P62753	YBR083W	YJR150C
At5g61850	At1g20515	Q24478	Q9VKG8	b1735	b1737	P10275	Q15349	YBR083W	YKL209C
At5g61850	At1g20620	Q24478	Q9VRT8	b1735	b1734	P10275	P51812	YBR083W	YKL209C
At5g61850	At1g20630	Q24478	Q9VKD0	b1735	b1734	P10275	P55042	YBR083W	YKL209C
At5g61850	At1g21000	Q24478	Q9Y145	b1735	b1733	P10275	P34925	YBR083W	YKL209C
At5g61850	At1g21010	Q24478	A1ZBH7	b1735	b1733	P10275	P10523	YBR083W	YGR028W
At5g61850	At1g21120	Q24478	Q9VEA9	b1735	b1735	P10275	P47872	YBR083W	YGR028W
At5g61850	At1g21120	Q24478	Q9VMN3	b1735	b1735	P10275	P45985	YBR083W	YMR075W
At5g61850	At1g21130	Q24478	B7Z0D7	b1111	b1112	P10275	O00141	YBR083W	YNL279W
At5g61850	At1g21130	Q24478	Q9VAK0	b3912	b2470	P10275	Q15811	YBR083W	YEL033W
At5g61850	At1g21140	Q24478	Q9XZ25	b3912	b0754	P10275	Q15464	YBR083W	YPR195C
At5g61850	At1g21326	Q24478	Q9VE98	b3912	b3057	P10275	P29353	YBR083W	YDL248W
At5g61850	At1g21327	Q24478	Q7K0W0	b3912	b2079	P10275	P57775	YBR083W	YKL101W
At5g61850	At1g21390	Q24478	Q9VX24	b3912	b2078	P10275	P12755	YBR083W	YKL101W
At5g61850	At1g21390	Q24478	Q9VX25	b3912	b2617	P10275	P12757	YBR083W	YDR379W
At5g61850	At1g21395	Q24478	Q0E981	b3912	b1888	P10275	Q13239	YBR083W	YDR379W
At5g61850	At1g21450	Q24478	Q9VIE1	b3912	b1887	P10275	P19634	YBR083W	YMR222C
At5g61850	At1g21460	Q24478	A1Z782	b3912	b3911	P10275	P55011	YBR083W	YKL127W
At5g61850	At1g21520	Q24478	Q7K3W2	b3912	b4484	P10275	P37840	YBR083W	YDR309C
At5g61850	At1g21590	Q24478	Q7KMI3	b3912	b3912	P10275	Q07889	YBR083W	YPL267W
At5g61850	At1g21600	Q24478	Q9VX88	b3912	b1042	P10275	Q01082	YBR083W	YPL267W
At5g61850	At1g21610	Q24478	Q7JYQ4	b3912	b1041	P10275	P78362	YBR083W	YPL267W
At5g61850	At1g22380	Q24478	Q7K1Y4	b3912	b1043	P10275	P52630	YBR083W	YDR241W
At5g61850	At1g22400	Q24478	O76928	b3912	b1040	P10275	Q14765	YBR083W	YFL014W
At5g61850	At1g22403	Q24478	Q7KNQ9	b3912	b1039	P10275	Q13043	YBR083W	YNL143C
At5g61850	At1g22410	Q24478	Q7JVY0	b3912	b1038	P10275	O76039	YBR083W	YHR212C
At5g61850	At1g22560	Q24478	Q9XYM0	b3912	b1037	P10275	O94804	YBR083W	YFL026W
At5g61850	At1g22570	Q24478	Q9V9V0	b3912	b0161	P10275	O43815	YBR083W	YIL099W
At5g61850	At1g22680	Q24478	Q95TJ9	b3912	b3860	P10275	P78536	YBR083W	YBL032W
At5g61850	At1g22690	Q24478	Q961D1	b3912	b2893	P10275	O43318	YBR083W	YLR053C
At5g61850	At1g22700	Q24478	Q7JUF2	b3912	b0180	P10275	O60907	YBR083W	YLR053C
At5g61850	At1g22710	Q24478	Q9VPU1	b3912	b1902	P10275	P15884	YBR083W	YLR462W
At5g61850	At1g22730	Q24478	Q9W3R6	b3912	b0460	P10275	P42680	YBR083W	YHL048W
At5g61850	At1g22740	Q24478	Q9VWE0	b3912	b0181	P10275	Q02763	YBR083W	YGR153W
At5g61850	At1g22760	Q24478	Q24338	b3912	b0179	P10275	P24468	YBR083W	YGR153W
At5g61850	At1g22767	Q24478	Q9VKD5	b3912	b1531	P10275	P61812	YBR083W	YPL257W
At5g61850	At1g22810	Q24478	Q9Y169	b3912	b1532	P10275	P36897	YBR083W	YPR135W
At5g61850	At1g22830	Q24478	Q7KSD3	b3912	b1530	P10275	P37173	YBR083W	YIR010W
At5g61850	At1g23070	Q24478	Q24044	b3912	b2074	P10275	Q15583	YBR083W	YNR008W
At5g61850	At1g23074	Q24478	Q9W3J1	b3912	b2075	P10275	P21980	YBR083W	YPR203W
At5g61850	At1g23080	Q24478	Q7KLW9	b3912	b2076	P10275	P10827	YBR083W	YML056C
At5g61850	At1g23100	Q24478	Q9V475	b3912	b2077	P10275	P10828	YBR083W	YLR332W
At5g61850	At1g23390	Q24478	Q9VXQ2	b3912	b1890	P10275	P35590	YBR083W	YMR118C
At5g61850	At1g23400	Q24478	Q95TN8	b3912	b1889	P10275	Q04724	YBR083W	YOR324C
At5g61850	At1g23700	Q24478	Q9VHI1	b3912	b4159	P10275	Q04726	YBR083W	YOR324C
At5g61850	At1g23700	Q24478	A8JR46	b3912	b3096	P10275	O60603	YBR083W	YIL061C
At5g61850	At1g23710	Q24478	O76521	b3912	b2215	P10275	O00206	YBR083W	YMR184W
At5g61850	At1g23860	Q24478	Q7JX82	b3912	b0929	P10275	P21580	YBR083W	YFR006W
At5g61850	At1g23870	Q24478	A1ZA18	b3912	b3363	P10275	Q9HBL0	YBR083W	YHR014W
At5g61850	At1g24140	Q24478	Q9VRK9	b3912	b0441	P10275	O15350	YBR083W	YNL117W
At5g61850	At1g24145	Q24478	Q9VVJ6	b3912	b4160	P10275	Q13077	YBR083W	YLR416C
At5g61850	At1g24160	Q24478	Q9V393	b3912	b3859	P10275	O75962	YBR083W	YGL052W
At5g61850	At1g24170	Q24478	Q9W3Y1	b3912	b2573	P10275	Q15654	YBR083W	YHL009C
At5g61850	At1g24260	Q24478	Q8SYL1	b3912	b3461	P10275	Q92574	YBR083W	YDR537C
At5g61850	At1g24260	Q24478	Q9VE96	b3912	b2572	P10275	P49815	YBR083W	YGR269W
At5g61850	At1g24265	Q24478	Q9V780	b3912	b2571	P10275	Q8WZ42	YBR083W	YBL074C
At5g61850	At1g24530	Q24478	Q8T9L5	b3912	b2570	P10275	P42681	YBR083W	YLR212C
At5g61850	At1g24600	Q24478	Q7K137	b3912	b0377	P10275	P62837	YBR083W	YLR392C
At5g61850	At1g24600	Q24478	Q9VDJ9	b3912	b0178	P10275	P61077	YBR083W	YLR121C
At5g61850	At1g24625	Q24478	Q7KNM2	b3912	b4392	P10275	Q96LR5	YBR083W	YFL053W
At5g61850	At1g24640	Q24478	Q9Y0Y6	b3912	b1743	P10275	P62253	YBR083W	YNL289W
At5g61850	At1g24640	Q24478	Q9W2L2	b3912	b0461	P10275	P62256	YBR083W	YNL289W
At5g61850	At1g25240	Q24478	Q8MSQ4	b3912	b4355	P10275	Q15819	YBR083W	YNL289W
At5g61850	At1g25250	Q24478	O61444	b3912	b2580	P10275	Q16831	YBR083W	YJL048C
At5g61850	At1g25270	Q24478	Q8IQE9	b3912	b0378	P10275	P46939	YBR083W	YPR138C
At5g61850	At1g25270	Q24478	Q9Y165	b3912	b0970	P10275	P52735	YBR083W	YPR138C
At5g61850	At1g25275	Q24478	Q9W097	b3912	b1846	P10275	Q86Y07	YBR083W	YNR071C
At5g61850	At1g25280	Q24478	O61443	b3912	b3688	P10275	P30291	YBR083W	YPL067C
At5g61850	At1g25390	Q24478	O97111	b3912	b2666	P10275	P09544	YBR083W	YOR030W
At5g61850	At1g25400	Q24478	Q9VKB1	b3912	b3095	P10275	P41221	YBR083W	YOR030W
At5g61850	At1g25440	Q24478	O18683	b0080	b4015	P10275	O00744	YBR083W	YGR059W
At5g61850	At1g25450	Q24478	P91634	b0080	b4014	P10275	O14980	YBR083W	YIL113W
At5g61850	At1g25540	Q24478	Q8SY07	b0080	b0114	P10275	P62258	YBR083W	YMR240C
At5g61850	At1g25550	Q24478	Q0KHV6	b0080	b0115	P10275	P61981	YBR083W	YOR065W
At5g61850	At1g25560	Q24478	Q9VK37	b0080	b4016	P10275	Q04917	YBR083W	YDR106W
At5g61850	At1g25570	Q24478	Q7K4D1	b0080	b1276	P10275	Q93009	YBR083W	YJL216C
At5g61850	At1g25580	Q24478	Q9VH81	b0080	b0118	P10275	P51149	YBR083W	YOR040W
At5g61850	At1g26550	Q24478	A1Z9K8	b0080	b1241	P10275	P35658	YBR083W	YCR057C
At5g61850	At1g26558	Q24478	Q9V9W8	b0080	b0112	P10275	Q92783	YBR083W	YBR078W
At5g61850	At1g26940	Q24478	O18335	b0080	b0311	P10275	Q9UQ13	YBR083W	YBR078W
At5g61850	At1g27110	Q24478	Q9VDE9	b0080	b0312	P10275	Q9Y6Q9	YBR083W	YLR449W
At5g61850	At1g27120	Q24478	A1ZAN6	b0080	b0313	P10275	O00311	YBR083W	YLR217W
At5g61850	At1g27210	Q24478	Q9XYY9	b0080	b0314	P10275	O75084	YBR083W	YHR096C
At5g61850	At1g27213	Q24478	Q9VR61	b0080	b3357	P10275	Q99755	YBR083W	YGR123C
At5g61850	At1g27220	Q24478	A1Z6J2	b0080	b2417	P10275	O75815	YBR083W	YOR049C
At5g61850	At1g27320	Q24478	Q9V3L1	b0080	b2417	P10275	Q9Y6E0	YBR083W	YOR049C
At5g61850	At1g27330	Q24478	Q9NCC3	b0080	b1040	P10275	O43639	YBR083W	YLR256W
At5g61850	At1g27440	Q24478	Q9VXH3	b0080	b1039	P10275	O43781	YBR083W	YKR013W
At5g61850	At1g27450	Q24478	Q9W179	b0080	b1038	P10275	Q92630	YBR083W	YKR013W
At5g61850	At1g27470	Q24478	O96660	b0080	b1037	P10275	Q13618	YBR083W	YCL061C
At5g61850	At1g27480	Q24478	O18645	b0080	b0733	P10275	O94875	YBR083W	YHR152W
At5g61850	At1g27730	Q24478	Q9VX18	b0080	b0734	P10275	O15294	YBR083W	YMR265C
At5g61850	At1g27730	Q24478	Q7JVF1	b0080	b0432	P10275	Q5VT25	YBR083W	YMR265C
At5g61850	At1g27740	Q24478	O97182	b0080	b0431	P10275	Q8IVH8	YBR083W	YOL007C
At5g61850	At1g27740	Q24478	Q0E965	b0080	b0430	P10275	Q9H6Z4	YBR083W	YMR199W
At5g61850	At1g27750	Q24478	Q9XTL2	b0080	b0429	P10275	Q99569	YBR083W	YMR199W
At5g61850	At1g27752	Q24478	Q9VTY8	b0080	b0428	P10275	Q92569	YBR083W	YMR199W
At5g61850	At1g27840	Q24478	Q9VNY2	b0080	b3368	P10275	O60861	YBR083W	YER118C
At5g61850	At1g27850	Q24478	Q9VDI1	b0080	b1850	P10275	O75925	YBR083W	YER118C
At5g61850	At1g27920	Q24478	Q7KT16	b0080	b1851	P10275	Q9BUB5	YBR083W	YEL048C
At5g61850	At1g27921	Q24478	Q9V3Q6	b0080	b2779	P10275	O14936	YBR083W	YLR010C
At5g61850	At1g27930	Q24478	Q9VBP3	b0080	b3613	P10275	O75716	YBR083W	YBR093C
At5g61850	At1g28310	Q24478	Q9V3Z1	b0080	b2927	P10275	Q14004	YBR083W	YBR083W
At5g61850	At1g28430	Q24478	Q7JW03	b0080	b2925	P10275	Q86WV1	YBR083W	YBR083W
At5g61850	At1g28430	Q24478	Q7K738	b0080	b2097	P10275	Q9Y6C5	YBR083W	YKR106W
At5g61850	At1g28560	Q24478	Q8IR23	b0080	b2167	P10275	P49757	YBR083W	YIR017C
At5g61850	At1g28570	Q24478	Q9VTY6	b0080	b2169	P10275	Q9Y4H2	YBR083W	YGR045C
At5g61850	At1g28600	Q24478	Q9W1N4	b0080	b2168	P10275	Q15121	YBR083W	YHR086W
At5g61850	At1g28610	Q24478	Q9VA38	b0080	b1779	P10275	P78560	YBR083W	YDR317W
At5g61850	At1g28630	Q24478	Q9VLU5	b0080	b2980	P10275	O00220	YBR083W	YDR317W
At5g61850	At1g28630	Q24478	Q9VSF3	b0080	b2388	P10275	Q00532	YBR083W	YOR054C
At5g61850	At1g29060	Q24478	P23572	b0080	b2712	P10275	Q96JK2	YBR083W	YEL041W
At5g61850	At1g29400	Q24478	Q9XTN2	b0080	b1136	P10275	O15519	YBR083W	YOR247W
At5g61850	At1g29410	Q24478	O96433	b0080	b0116	P10275	O15379	YBR083W	YKL097C
At5g61850	At1g29430	Q24478	P54353	b0080	b1817	P10275	O75469	YBR083W	YKL097C
At5g61850	At1g29440	Q24478	O17468	b0080	b1818	P10275	Q14155	YBR083W	YLL066C
At5g61850	At1g29440	Q24478	P05205	b0080	b1819	P10275	Q9NYA1	YBR083W	YLL066C
At5g61850	At1g29450	Q24478	P28466	b0080	b1531	P10275	Q13501	YBR083W	YLL066C
At5g61850	At1g29450	Q24478	Q9VC96	b0080	b1532	P10275	Q13523	YBR083W	YLL066C
At5g61850	At1g29460	Q24478	Q9VRJ6	b0080	b1530	P10275	Q9BXS5	YBR083W	YJL145W
At5g61850	At1g29460	Q24478	Q95SH0	b0080	b4233	P10275	O95999	YBR083W	YJL145W
At5g61850	At1g29500	Q24478	Q9W3X3	b0080	b3599	P10275	O75563	YBR083W	YNL179C
At5g61850	At1g29510	Q24478	Q8SYG3	b0080	b3600	P10275	Q9Y297	YBR083W	YPL116W
At5g61850	At1g29630	Q24478	Q9VV75	b0080	b3601	P10275	O00401	YBR083W	YPL249C
At5g61850	At1g29640	Q24478	Q9VKQ3	b0080	b3365	P10275	O60229	YBR083W	YPL192C
At5g61850	At1g29720	Q24478	Q9V7W9	b0080	b3367	P10275	O95297	YBR083W	YNL106C
At5g61850	At1g29910	Q24478	Q9VPR4	b0080	b3366	P10275	Q99558	YBR083W	YJL007C
At5g61850	At1g29920	Q24478	Q9VP10	b0080	b3403	P10275	O60271	YBR083W	YLL060C
At5g61850	At1g29930	Q24478	Q9W003	b0080	b0113	P10275	O95382	YBR083W	YOR378W
At5g61850	At1g30016	Q24478	A8DYP0	b0080	b3916	P10275	O95831	YBR083W	YMR065W
At5g61850	At1g30040	Q24478	Q9V3J8	b0080	b2926	P10275	O14964	YBR083W	YMR065W
At5g61850	At1g30190	Q24478	Q0KHT7	b0080	b0871	P10275	O43427	YBR083W	YGL158W
At5g61850	At1g30320	Q24478	P26308	b0080	b3956	P10275	Q16549	YBR083W	YGL158W
At5g61850	At1g30350	Q24478	P23647	b0080	b1702	P10275	O43283	YBR083W	YGL158W
At5g61850	At1g30350	Q24478	P52295	b0080	b0331	P10275	Q99650	YBR083W	YBR123C
At5g61850	At1g30360	Q24478	Q9V9E3	b0080	b0333	P10275	O15075	YBR083W	YFL003C
At5g61850	At1g30475	Q24478	A1ZBR5	b0080	b0334	P10275	Q9Y608	YBR083W	YJL010C
At5g61850	At1g30480	Q24478	P53501	b0080	b0335	P10275	Q96QZ7	YBR083W	YGL162W
At5g61850	At1g31130	Q24478	O01404	b0080	b2415	P10275	O75582	YBR083W	YOL152W
At5g61850	At1g31140	Q24478	Q9W0T5	b0080	b2415	P10275	P49137	YBR083W	YPL081W
At5g61850	At1g31340	Q24478	Q9VSA4	b0080	b2416	P10275	O94768	YBR083W	YAR009C
At5g61850	At1g31350	Q24478	Q9VSD7	b0080	b2416	P10275	Q9UEE5	YBR083W	YAR009C
At5g61850	At1g32170	Q24478	Q24306	b0080	b1676	P10275	P35606	YBR083W	YAR009C
At5g61850	At1g32530	Q24478	Q7KRY6	b0080	b0070	P10275	O15213	YBR083W	YAR009C
At5g61850	At1g32540	Q24478	Q9VAT2	b0080	b4662	P10275	O14544	YBR083W	YAR009C
At5g61850	At1g32550	Q24478	Q9W4E2	b0080	b3919	P10275	P61201	YBR083W	YJR079W
At5g61850	At1g32780	Q24478	P42570	b0080	b1780	P10275	Q15642	YBR083W	YNL054W
At5g61850	At1g32780	Q24478	Q24371	b0080	b3614	P10275	Q9UL54	YBR083W	YHL028W
At5g61850	At1g32790	Q24478	Q9W550	b0080	b1852	P10275	O95405	YBR083W	YOR337W
At5g61850	At1g32900	Q24478	Q9W4Z9	b4398	b4400	P10275	Q8WUH2	YBR083W	YDR419W
At5g61850	At1g32910	Q24478	Q9W3K3	b4398	b4034	P10275	O75791	YBR083W	YGR052W
At5g61850	At1g32920	Q24478	Q9W3I9	b4398	b4033	P10275	O60711	YBR083W	YPR155C
At5g61850	At1g33060	Q24478	Q9VYT3	b4398	b4032	P10275	O95819	YBR083W	YIL169C
At5g61850	At1g33102	Q24478	O62602	b4398	b2464	P10275	Q9NZJ5	YBR083W	YGL059W
At5g61850	At1g33110	Q24478	Q7KUZ5	b1040	b1042	P10275	Q9NSB8	YBR083W	YPR141C
At5g61850	At1g33360	Q24478	Q0KHS0	b1040	b1041	P10275	O60239	YBR083W	YKR031C
At5g61850	At1g33370	Q24478	Q9VPU4	b1040	b1043	P10275	O75116	YBR083W	YKR031C
At5g61850	At1g33415	Q24478	Q9VMI1	b1040	b1040	P10275	O43324	YBR083W	YJL103C
At5g61850	At1g33440	Q24478	Q9VMH4	b1040	b1039	P10275	O95817	YBR083W	YLR266C
At5g61850	At1g33590	Q24478	Q8T4D4	b1040	b1038	P10275	P20393	YBR083W	YOR107W
At5g61850	At1g33600	Q24478	Q9VLT9	b1040	b1037	P10275	Q02952	YBR083W	YOR107W
At5g61850	At1g33600	Q24478	Q9VLN1	b1040	b1071	P10275	Q14164	YBR083W	YPL171C
At5g61850	At1g33790	Q24478	Q9VLL4	b1040	b1070	P10275	O75159	YBR083W	YOR087W
At5g61850	At1g33800	Q24478	Q9VIP4	b1040	b1922	P10275	Q92738	YBR083W	YOR087W
At5g61850	At1g33810	Q24478	A1Z6I7	b1040	b1937	P10275	Q14680	YBR083W	YDR508C
At5g61850	At1g33970	Q24478	Q7K4B2	b1040	b1938	P10275	Q86UL8	YBR083W	YGR197C
At5g61850	At1g33980	Q24478	Q95RV5	b1040	b1939	P10275	O60285	YBR083W	YOR139C
At5g61850	At1g34120	Q24478	Q7JQ36	b1040	b1940	P10275	O95747	YBR083W	YPR093C
At5g61850	At1g34210	Q24478	A1Z7J6	b1040	b1941	P10275	O75083	YBR083W	YAL029C
At5g61850	At1g34220	Q24478	Q5U0X8	b1040	b1942	P10275	Q9Y2W1	YBR083W	YAL029C
At5g61850	At1g34230	Q24478	A1Z8D0	b1040	b1943	P10275	P49790	YBR083W	YLR437C
At5g61850	At1g35510	Q24478	Q7K012	b1040	b1921	P10275	P62877	YBR083W	YLR417W
At5g61850	At1g35515	Q24478	A1ZAU0	b1040	b0382	P10275	Q9Y243	YBR083W	YFR053C
At5g61850	At1g35515	Q24478	Q9W235	b1040	b3661	P10275	Q92844	YBR083W	YFR038W
At5g61850	At1g35610	Q24478	Q9W1G4	b1040	b0237	P10275	Q9UQQ2	YBR083W	YMR037C
At5g61850	At1g35612	Q24478	Q9W0R3	b1040	b1004	P10275	Q9BRG2	YBR083W	YMR037C
At5g61850	At1g35663	Q24478	Q9W0B8	b1040	b1003	P10275	P61158	YBR083W	YHR145C
At5g61850	At1g35670	Q24478	Q9VRL1	b1040	b0964	P10275	P61160	YBR083W	YGR221C
At5g61850	At1g35720	Q24478	Q94533	b1040	b3156	P10275	Q9HBY8	YBR083W	YGR221C
At5g61850	At1g35730	Q24478	Q8IQ91	b1040	b3157	P10275	P42025	YBR083W	YFL055W
At5g61850	At1g35730	Q24478	Q9VSJ6	b2664	b2659	P10275	Q99996	YBR083W	YGR122W
At5g61850	At1g35735	Q24478	Q9VSN7	b2664	b2661	P10275	Q9Y6W5	YBR083W	YGR122W
At5g61850	At1g36936	Q24478	Q9VT29	b2664	b2663	P10275	Q07912	YBR083W	YBL029W
At5g61850	At1g36940	Q24478	Q9VUN7	b2664	b2662	P10275	Q8NI35	YBR083W	YBR299W
At5g61850	At1g37130	Q24478	Q9VPB7	b2664	b2660	P10275	O43597	YBR083W	YAR064W
At5g61850	At1g37140	Q24478	Q9VP17	b3556	b2231	P10275	Q15772	YBR083W	YDR277C
At5g61850	At1g37150	Q24478	O76513	b3556	b1237	P10275	Q9UQ03	YBR083W	YKL095W
At5g61850	At1g44170	Q24478	Q9VN82	b0487	b0484	P10275	O14777	YBR083W	YKL095W
At5g61850	At1g44835	Q24478	Q9XZ19	b0487	b0123	P10275	P46937	YBR083W	YPR007C
At5g61850	At1g45120	Q24478	Q0KI87	b0487	b0781	P10275	Q9UKW4	YBR083W	YOL087C
At5g61850	At1g45130	Q24478	Q9VGF9	b0487	b0782	P10275	Q9UQB8	YBR083W	YLR328W
At5g61850	At1g45201	Q24478	Q9VG38	b0487	b0783	P10275	Q12866	YBR083W	YOR066W
At5g61850	At1g45230	Q24478	Q9VFV8	b0487	b0784	P10275	Q969T4	YBR083W	YIR028W
At5g61850	At1g45249	Q24478	Q24468	b0487	b0785	P10275	Q9BX66	YBR083W	YIR028W
At5g61850	At1g47128	Q24478	Q9VFF0	b0571	b0575	P10275	Q9UKI2	YML027W	YIL140W
At5g61850	At1g48090	Q24478	Q9VEV1	b0571	b0574	P10275	O95630	YML027W	YHL036W
At5g61850	At1g48095	Q24478	Q5U110	b0571	b0572	P10275	Q07666	YML027W	YCL054W
At5g61850	At1g48095	Q24478	Q9VEN3	b0571	b0573	P10275	Q14344	YML027W	YLR274W
At5g61850	At1g48267	Q24478	Q9VEH1	b0571	b0571	P10275	O14775	YML027W	YGR070W
At5g61850	At1g48270	Q24478	Q9VDF4	b0571	b0570	P10275	P56975	YML027W	YAL062W
At5g61850	At1g48410	Q24478	Q9VDE3	b0571	b0432	P10275	O43734	YML027W	YFR017C
At5g61850	At1g48420	Q24478	Q9VCL7	b0571	b0431	P10275	Q9HC98	YML027W	YNL339C
At5g61850	At1g48480	Q24478	Q9Y1T2	b0571	b0430	P10275	Q8WU20	YML027W	YNL002C
At5g61850	At1g48870	Q24478	Q9XZ53	b0571	b0429	P10275	Q9UDY8	YML027W	YHL012W
At5g61850	At1g48880	Q24478	Q9VBU8	b0571	b0428	P10275	Q15311	YML027W	YAR009C
At5g61850	At1g48970	Q24478	Q9VBC7	b0571	b1970	P10275	Q14094	YML027W	YPL093W
At5g61850	At1g48980	Q24478	Q9VB25	b0338	b0338	P10275	Q13007	YML027W	YGR296W
At5g61850	At1g48990	Q24478	Q9VAU5	b0338	b0340	P10275	Q86UE8	YML027W	YOR239W
At5g61850	At1g49000	Q24478	Q9VA78	b0338	b0339	P10275	Q92547	YML027W	YHL049C
At5g61850	At1g49005	Q24478	Q9V9X8	b0338	b0341	P10275	O14578	YML027W	YGL099W
At5g61850	At1g49010	Q24478	Q9VXE3	b1275	b1987	P10275	Q9UNN5	YML027W	YDR077W
At5g61850	At1g49310	Q24478	Q9VPY2	b1275	b2422	P10275	O75717	YML027W	YDL127W
At5g61850	At1g49410	Q24478	Q9V3C8	b1275	b1275	P10275	Q9Y3F4	YML027W	YLL067C
At5g61850	At1g49420	Q24478	Q9VXE8	b1275	b2750	P10275	Q9Y4K4	YML027W	YLR273C
At5g61850	At1g49430	Q24478	Q7K5M6	b1275	b2752	P10275	O75554	YML027W	YGL158W
At5g61850	At1g49440	Q24478	Q9VT40	b1275	b2762	P10275	O96017	YML027W	YPL283C
At5g61850	At1g49450	Q24478	A1Z9D7	b1275	b2763	P10275	Q12802	YML027W	YBR002C
At5g61850	At1g49450	Q24478	Q9V3J4	b1275	b2764	P10275	Q9Y6W6	YML027W	YML133C
At5g61850	At1g49590	Q24478	Q9VGI4	b1275	b2414	P10275	Q9Y5Y3	YML027W	YJL222W
At5g61850	At1g49600	Q24478	Q9W4H9	b1275	b2421	P10275	Q15208	YML027W	YBR056W
At5g61850	At1g49750	Q24478	Q9VWQ2	b1275	b2751	P10275	P62070	YML027W	YKR069W
At5g61850	At1g49760	Q24478	Q9VK45	b1275	b2425	P10275	Q9UKX5	YML027W	YGR123C
At5g61850	At1g50140	Q24478	Q9W450	b1275	b2424	P10275	O14807	YML027W	YPL226W
At5g61850	At1g50160	Q24478	Q24324	b1275	b2423	P10275	Q2M2I8	YML027W	YAL059W
At5g61850	At1g50160	Q24478	Q9XYZ4	b1275	b1379	P10275	Q8IWU2	YML027W	YNL217W
At5g61850	At1g50170	Q24478	Q9W1F6	b1275	b0936	P10275	Q9UPZ9	YML027W	YER095W
At5g61850	At1g50410	Q24478	Q9VUR4	b1275	b0933	P10275	O94979	YML027W	YMR001C
At5g61850	At1g50420	Q24478	Q95SI0	b1275	b0934	P10275	Q92845	YML027W	YNL030W
At5g61850	At1g50640	Q24478	Q7K4B3	b1275	b0935	P10275	Q9UPX8	YML027W	YLR384C
At5g61850	At1g51160	Q24478	P45890	b1275	b0937	P10275	O94907	YML027W	YBL004W
At5g61850	At1g51170	Q24478	O76523	b1275	b0365	P10275	Q9Y2H9	YML027W	YER006W
At5g61850	At1g52560	Q24478	Q9VM21	b1275	b0366	P10275	Q8IZQ1	YML027W	YNR067C
At5g61850	At1g52560	Q24478	Q9VQL9	b1275	b0367	P10275	Q9Y4D1	YML027W	YDR545W
At5g61850	At1g52565	Q24478	Q7K2X8	b1275	b0368	P10275	O60336	YML027W	YPR119W
At5g61850	At1g52790	Q24478	Q960Q8	b1275	b0602	P10275	Q9Y2H1	YML027W	YGL116W
At5g61850	At1g52800	Q24478	Q9W060	b1275	b1287	P10275	Q8N5D0	YML027W	YDR011W
At5g61850	At1g52800	Q24478	Q7YU60	b1275	b2291	P10275	Q9UKE5	YML027W	YHR152W
At5g61850	At1g52890	Q24478	Q95TP2	b1275	b2852	P10275	Q76N89	YML027W	YJR003C
At5g61850	At1g52900	Q24478	P91943	b1275	b1810	P10275	Q9BWU1	YML027W	YGR092W
At5g61850	At1g52900	Q24478	Q7KNF5	b3934	b2143	P10275	Q9NYJ8	YML027W	YNL069C
At5g61850	At1g53165	Q24478	Q0E9Q5	b3934	b3934	P10275	Q6P0Q8	YML027W	YKR042W
At5g61850	At1g53170	Q24478	Q9UB78	b3934	b4382	P10275	Q15061	YML027W	YIL106W
At5g61850	At1g53430	Q24478	Q1WWC9	b3934	b4383	P10275	Q6ZNJ1	YML027W	YDL209C
At5g61850	At1g53830	Q24478	Q9VX75	b3934	b4381	P10275	Q9Y2E6	YML027W	YBL032W
At5g61850	At1g54110	Q24478	Q7K7G0	b3934	b4384	P10275	Q9H0K1	YML027W	YGL163C
At5g61850	At1g54115	Q24478	Q961J4	b3934	b2393	P10275	Q9NQ66	YML027W	YAR018C
At5g61850	At1g54120	Q24478	Q9W3W1	b3934	b2964	P10275	Q8IX03	YML027W	YCR057C
At5g61850	At1g54130	Q24478	Q9VIN1	b3934	b3363	P10275	Q9UKB1	YML027W	YCR032W
At5g61850	At1g54170	Q24478	Q7KSB7	b3934	b3461	P10275	Q96PU5	YML027W	YDR191W
At5g61850	At1g54180	Q24478	Q8SZD0	b3934	b0411	P10275	Q9Y4E6	YML027W	YEL073C
At5g61850	At1g54215	Q24478	Q17Q84	b3934	b3831	P10275	Q63HR2	YML027W	YGR109C
At5g61850	At1g54217	Q24478	B7Z025	b3934	b1036	P10275	Q9Y2K2	YML027W	YGL157W
At5g61850	At1g54220	Q24478	Q29R48	b4124	b3528	P10275	Q9Y3R0	YML027W	YPL256C
At5g61850	At1g55205	Q24478	A1Z9X0	b4124	b4123	P10275	Q8N488	YML027W	YLL066C
At5g61850	At1g55210	Q24478	Q9VII8	b4124	b0620	P10275	O00541	YML027W	YNL031C
At5g61850	At1g55330	Q24478	Q8T085	b4124	b0619	P10275	Q9UPN3	YML027W	YLR074C
At5g61850	At1g55340	Q24478	Q0E952	b4124	b4154	P10275	Q9H488	YML027W	YNL273W
At5g61850	At1g55350	Q24478	Q95U62	b4124	b4153	P10275	Q9ULV4	YML027W	YNL209W
At5g61850	At1g55650	Q24478	Q8T010	b4124	b4152	P10275	Q9UIK4	YML027W	YPL157W
At5g61850	At1g55660	Q24478	Q7JRI4	b4124	b4151	P10275	Q9Y5K6	YML027W	YMR131C
At5g61850	At1g55690	Q24478	Q7KSQ2	b4124	b4122	P10275	O60684	YML027W	YDL124W
At5g61850	At1g55700	Q24478	Q8SX92	b0840	b4382	P10275	Q96BR1	YML027W	YDR332W
At5g61850	At1g55750	Q24478	Q8SYC6	b0840	b4383	P10275	O94806	YML027W	YLR050C
At5g61850	At1g55760	Q24478	Q961S1	b0840	b4381	P10275	Q9Y3M2	YML027W	YEL065W
At5g61850	At1g55770	Q24478	Q9VHT2	b0840	b4384	P10275	Q6XUX3	YNL216W	YCL042W
At5g61850	At1g55960	Q24478	A1Z7T0	b0840	b2964	P10275	Q8N5V2	YNL216W	YDL220C
At5g61850	At1g55970	Q24478	D5SHR1	b0840	b0411	P10275	Q8IUR7	YNL216W	YEL008W
At5g61850	At1g56010	Q24478	E2QCZ5	b1201	b1200	P10275	Q5T6F0	YNL216W	YOR301W
At5g61850	At1g56010	Q24478	Q1RL19	b1201	b1199	P10275	Q8NBT0	YNL216W	YJL096W
At5g61850	At1g56020	Q24478	Q4QQA7	b1201	b1198	P10275	Q8TEQ6	YNL216W	YDR095C
At5g61850	At1g56030	Q24478	Q59DW8	b1201	b1201	P10275	Q9GZV5	YNL216W	YDR488C
At5g61850	At1g56030	Q24478	Q6NR03	b1570	b1575	P10275	Q6UVY6	YNL216W	YPL111W
At5g61850	At1g56240	Q24478	Q7K1M7	b1570	b1569	P10275	Q96JA1	YNL216W	YKL086W
At5g61850	At1g56242	Q24478	Q7KM08	b1570	b1579	P10275	Q9UKG1	YNL216W	YGR203W
At5g61850	At1g56250	Q24478	Q7KV88	b1570	b1576	P10275	Q9Y6I7	YNL216W	YJL027C
At5g61850	At1g56260	Q24478	Q8IMC6	b1570	b1577	P10275	Q9Y2R2	YNL216W	YOL110W
At5g61850	At1g56550	Q24478	Q8MQQ3	b1570	b1567	P10275	Q9NRM7	YNL216W	YFR018C
At5g61850	At1g56553	Q24478	Q8T008	b1570	b1568	P10275	Q96S38	YNL216W	YLR141W
At5g61850	At1g56630	Q24478	Q8T0L6	b0226	b0623	P10275	Q8NFP9	YNL216W	YNL153C
At5g61850	At1g56650	Q24478	Q8T972	b0226	b0226	P10275	Q9UI46	YNL216W	YKL097C
At5g61850	At1g58180	Q24478	Q95TJ1	b0226	b0225	P10275	O75529	YNL216W	YEL045C
At5g61850	At1g58190	Q24478	Q961E7	b0225	b0623	P10275	Q9Y283	YNL216W	YFR034C
At5g61850	At1g58190	Q24478	Q9BKJ2	b0225	b0226	P10275	Q9UK32	YNL216W	YKL029C
At5g61850	At1g58200	Q24478	Q9I7T8	b0225	b0225	P10275	Q9UEW8	YNL216W	YHR070W
At5g61850	At1g58210	Q24478	Q9NCP8	b3702	b1415	P10275	Q9HC35	YNL216W	YBL013W
At5g61850	At1g58210	Q24478	Q9U1K8	b3702	b3702	P10275	Q9NYS0	YNL216W	YFL015C
At5g61850	At1g58350	Q24478	Q9V8V8	b3702	b3702	P10275	O00548	YNL216W	YPL067C
At5g61850	At1g59660	Q24478	Q9VBY7	b3702	b3701	P10275	Q92519	YLR182W	YPR120C
At5g61850	At1g59670	Q24478	Q9VE72	b3702	b3701	P10275	Q9BYW2	YMR016C	YKL185W
At5g61850	At1g59710	Q24478	Q9VI13	b3702	b2507	P10275	Q9UHD0	YMR016C	YNL327W
At5g61850	At1g59720	Q24478	Q9VJA1	b3702	b2508	P10275	Q13033	YMR016C	YKL043W
At5g61850	At1g59722	Q24478	Q9VND3	b3702	b2234	P10275	Q96B97	YHR084W	YGR046W
At5g61850	At1g59780	Q24478	Q9VQ54	b3702	b2234	P10275	Q9HBE5	YHR084W	YIL140W
At5g61850	At1g59790	Q24478	Q9VTS8	b3702	b2235	P10275	Q9GZX6	YHR084W	YIL140W
At5g61850	At1g59930	Q24478	Q9VU14	b3702	b2235	P10275	Q5TAQ9	YHR084W	YIL140W
At5g61850	At1g59940	Q24478	Q9VX41	b3702	b3863	P10275	Q9UJU2	YHR084W	YDR384C
At5g61850	At1g59940	Q24478	Q9VYK6	b3702	b3700	P10275	Q8IV63	YHR084W	YOR011W
At5g61850	At1g59950	Q24478	Q9VZD7	b3702	b3700	P10275	Q9H2K8	YHR084W	YGR098C
At5g61850	At1g59950	Q24478	Q9W0R9	b3702	b3461	P10275	O95071	YHR084W	YNL097C
At5g61850	At1g59960	Q24478	Q9W2J2	b3702	b2236	P10275	Q9UGJ0	YHR084W	YIR004W
At5g61850	At1g60010	Q24478	Q9W425	b3702	b2236	P10275	Q9UBZ9	YHR084W	YGL047W
At5g61850	At1g60020	Q24478	Q9W5R5	b3702	b4670	P10275	Q9NZJ0	YHR084W	YLR400W
At5g61850	At1g60020	Q24478	Q9Y150	b0620	b0564	P10275	Q9NZQ3	YHR084W	YHR033W
At5g61850	At1g61255	P29747	Q9V3J4	b0620	b0618	P10275	P61106	YHR084W	YDL214C
At5g61850	At1g61260	O46036	P92177	b0620	b0617	P10275	Q9ULC3	YHR084W	YDL214C
At5g61850	At1g61795	O46036	P29310	b0620	b0616	P10275	Q9NZC7	YHR084W	YKL044W
At5g61850	At1g61800	O46036	P10981	b0620	b0615	P10275	Q9NYL2	YHR084W	YCR105W
At5g61850	At1g61800	O46036	P91926	b0620	b0613	P10275	Q92529	YHR084W	YLR272C
At5g61850	At1g62301	O46036	P32392	b0620	b0614	P10275	Q9UHF4	YHR084W	YER131W
At5g61850	At1g62305	O46036	P08630	b0620	b0620	P10275	Q6UXL0	YHR084W	YGR131W
At5g61850	At1g63290	O46036	P39736	b0620	b0619	P10275	Q9HCP0	YHR084W	YBR057C
At5g61850	At1g63570	O46036	P40793	b0620	b3093	P10275	Q9NSI6	YHR084W	YCL039W
At5g61850	At1g63580	O46036	Q9VFG8	b0620	b3236	P10275	Q9H4D1	YHR084W	YGR281W
At5g61850	At1g63700	O46036	Q9VLR9	b2364	b2366	P10275	Q9UJM3	YHR084W	YIL056W
At5g61850	At1g63710	O46036	Q9U1H0	b2364	b2364	P10275	Q9HAU0	YHR084W	YDR461W
At5g61850	At1g63710	O46036	O16844	b2364	b2365	P10275	Q5JSH3	YHR084W	YLL024C
At5g61850	At1g63800	O46036	P10040	b3075	b3076	P10275	Q9BYB4	YHR084W	YPL191C
At5g61850	At1g63810	O46036	O46036	b3075	b3077	P10275	Q6ZNA4	YHR084W	YPR015C
At5g61850	At1g63835	O46036	P54733	b3264	b0463	P10275	Q8N157	YHR084W	YPR015C
At5g61850	At1g63840	O46036	P07713	b3264	b0462	P10275	Q9H6U6	YHR084W	YGR070W
At5g61850	At1g63880	O46036	Q27324	b0566	b2215	P10275	Q9NRH2	YHR084W	YLR154C
At5g61850	At1g63900	O46036	Q9VDW6	b0566	b0929	P10275	Q7Z7A4	YHR084W	YER181C
At5g61850	At1g64050	O46036	Q24342	b2369	b2470	P10275	Q5U651	YHR084W	YNR067C
At5g61850	At1g64060	O46036	P18106	b2369	b2368	P10275	Q712K3	YHR084W	YNR067C
At5g61850	At1g64170	O46036	P30432	b2369	b2367	P10275	Q96C45	YHR084W	YNR067C
At5g61850	At1g64180	O46036	P16371	b2369	b2369	P10275	Q8WWQ0	YHR084W	YML047C
At5g61850	At1g64420	O46036	Q24592	b2369	b2370	P10275	Q9NW82	YHR084W	YKR091W
At5g61850	At1g64430	O46036	Q9VVV9	b2369	b2374	P10275	Q6PCD5	YHR084W	YKR091W
At5g61850	At1g64440	O46036	Q9V6X7	b2369	b3512	P10275	Q969H0	YHR084W	YJR052W
At5g61850	At1g64800	O46036	P11612	b2369	b3513	P10275	Q9NY57	YHR084W	YLR006C
At5g61850	At1g64810	O46036	O18640	b2369	b3514	P10275	Q9C0K7	YHR084W	YER149C
At5g61850	At1g64820	O46036	Q9W5E1	b2369	b2373	P10275	Q9NS68	YHR084W	YER149C
At5g61850	At1g64820	O46036	P18431	b2369	b1500	P10275	Q96JK9	YHR084W	YBL037W
At5g61850	At1g65040	O46036	Q01083	b2369	b1499	P10275	Q9NSY1	YHR084W	YBL037W
At5g61850	At1g65050	O46036	P83098	b2369	b1501	P10275	Q9C0C7	YHR084W	YBR117C
At5g61850	At1g65790	O46036	Q24246	b2369	b2085	P10275	Q5VTY9	YHR084W	YBR117C
At5g61850	At1g65800	O46036	Q9VTV1	b2369	b2371	P10275	Q9GZL7	YHR084W	YLR014C
At5g61850	At1g65810	O46036	P19334	b2369	b2372	P10275	Q9HBG6	YHR084W	YAR002W
At5g61850	At1g66190	O46036	Q9Y0S9	b2369	b2375	P10275	Q9NWQ8	YHR084W	YHR127W
At5g61850	At1g66200	O46036	Q9VQG9	b3094	b3094	P10275	Q9NYS7	YHR084W	YAL063C
At5g61850	At1g66245	O46036	Q9VSF0	b3094	b3093	P10275	Q9UBI6	YHR084W	YLR465C
At5g61850	At1g66250	O46036	Q9XZ08	b3094	b4357	P10275	Q9NRA1	YHR084W	YBR040W
At5g61850	At1g66480	O46036	O17432	b3094	b3091	P10275	Q9BXU1	YHR084W	YBR040W
At5g61850	At1g66490	O46036	Q7JUY7	b3094	b1521	P10275	Q8TEW0	YHR084W	YPR064W
At5g61850	At1g66490	O46036	A1Z7Y4	b3094	b3092	P10275	Q6GQQ9	YHR084W	YOR032C
At5g61850	At1g66720	O46036	Q9VRS0	b3094	b4322	P10275	Q9NRJ4	YHR084W	YOR032C
At5g61850	At1g66725	O46036	Q9VP94	b3094	b4323	P10275	Q8IU85	YHR084W	YFL021W
At5g61850	At1g66730	O46036	Q9VM90	b3094	b4324	P10275	Q8IZE3	YHR084W	YJL219W
At5g61850	At1g66920	O46036	Q95TV5	b1334	b0114	P10275	Q96NX5	YHR084W	YBR047W
At5g61850	At1g66930	O46036	Q9VGD6	b1334	b0114	P10275	Q9HAZ1	YHR084W	YPL049C
At5g61850	At1g66980	O46036	Q7JQT9	b1334	b0115	P10275	Q9NR09	YHR084W	YMR195W
At5g61850	At1g67000	O46036	A2RVI0	b1334	b0115	P10275	Q9ULH0	YHR084W	YMR195W
At5g61850	At1g67265	O46036	Q0E8U4	b1334	b2296	P10275	Q9P2P5	YHR084W	YGR014W
At5g61850	At1g67350	O46036	Q9VQI1	b1334	b1276	P10275	Q8N122	YHR084W	YGR014W
At5g61850	At1g67680	O46036	Q7KTP7	b1334	b3265	P10275	Q86YT6	YHR084W	YGR014W
At5g61850	At1g67690	O46036	Q8MSW9	b1334	b3266	P10275	Q9P2L0	YHR084W	YGL050W
At5g61850	At1g67730	O46036	A2VEV2	b1334	b1241	P10275	Q7L7X3	YHR084W	YER179W
At5g61850	At1g67740	O46036	Q9VPL0	b1334	b3072	P10275	Q9P2H3	YHR084W	YPL036W
At5g61850	At1g67750	O46036	Q9V813	b1334	b1415	P10275	Q8IWB7	YHR084W	YCL069W
At5g61850	At1g67760	O46036	Q9VL34	b1334	b0451	P10275	Q8TAF3	YHR084W	YPR202W
At5g61850	At1g67770	O46036	Q9VUZ6	b1334	b2957	P10275	Q7Z6J0	YHR084W	YCR064C
At5g61850	At1g67775	O46036	Q9VEA9	b1334	b4401	P10275	Q9GZU7	YHR084W	YAL026C
At5g61850	At1g67850	O46036	A1Z782	b1334	b4401	P10275	Q9HAV0	YHR084W	YGR222W
At5g61850	At1g67855	O46036	Q8MSJ9	b1334	b4139	P10275	Q9H4B6	YHR084W	YGR222W
At5g61850	At1g67856	O46036	Q7JYQ4	b1334	b0928	P10275	Q9C0C9	YHR084W	YDL129W
At5g61850	At1g67900	O46036	Q961D1	b1334	b3532	P10275	Q9H788	YHR084W	YLR079W
At5g61850	At1g67910	O46036	Q7JUF2	b1334	b3531	P10275	Q9HC29	YHR084W	YLR331C
At5g61850	At1g67920	O46036	Q7KSD3	b1334	b4133	P10275	Q86Y38	YHR084W	YNL295W
At5g61850	At1g67920	O46036	Q9VRK9	b1334	b0039	P10275	Q9H6S1	YHR084W	YAR035W
At5g61850	At1g68360	O46036	Q9VGP9	b1334	b0038	P10275	Q9H2Y7	YHR084W	YHR015W
At5g61850	At1g68380	O46036	Q7K137	b1334	b0037	P10275	Q96QV1	YHR084W	YOL156W
At5g61850	At1g68380	O46036	O61444	b1334	b0036	P10275	Q9H1Z4	YHR084W	YGR164W
At5g61850	At1g68500	O46036	Q9Y165	b1334	b0035	P10275	Q9HAU4	YHR084W	YBR182C
At5g61850	At1g68500	O46036	Q9VC32	b1334	b0034	P10275	Q68CZ2	YHR084W	YDR278C
At5g61850	At1g68510	O46036	Q7K4D1	b1334	b0040	P10275	Q8TDZ2	YHR084W	YMR175W
At5g61850	At1g68510	O46036	A1Z9K8	b1334	b2201	P10275	Q9BXM7	YHR084W	YGR283C
At5g61850	At1g68520	O46036	Q9V3L1	b1334	b2200	P10275	Q96Q40	YHR084W	YGR283C
At5g61850	At1g68580	O46036	O97182	b1334	b2199	P10275	Q9H4A3	YHR084W	YGR283C
At5g61850	At1g68585	O46036	Q9VCV0	b1334	b2198	P10275	Q6P1J9	YHR084W	YDR301W
At5g61850	At1g68825	O46036	Q9W1N4	b1334	b2197	P10275	Q8N0X2	YHR084W	YMR069W
At5g61850	At1g68830	O46036	P23572	b1334	b2196	P10275	Q8NEM0	YHR084W	YOR093C
At5g61850	At1g68875	O46036	Q9VC96	b1334	b2195	P10275	Q9BZK7	YHR084W	YMR122C
At5g61850	At1g68880	O46036	Q9VP10	b1334	b2194	P10275	Q6PJI9	YHR084W	YNL288W
At5g61850	At1g68880	O46036	P53501	b1334	b1883	P10275	Q8TAD8	YHR084W	YNR059W
At5g61850	At1g68890	O46036	Q24306	b1334	b1884	P10275	Q5VTH9	YHR084W	YDR180W
At5g61850	At1g69030	O46036	Q7KRY6	b1334	b1882	P10275	Q9H792	YHR084W	YLL057C
At5g61850	At1g69120	O46036	Q9W0B8	b1334	b1881	P10275	Q8NG66	YHR084W	YHR149C
At5g61850	At1g69120	O46036	Q9XZ19	b1334	b0618	P10275	Q9H967	YHR084W	YML028W
At5g61850	At1g69130	O46036	Q0KI87	b1334	b0617	P10275	Q6AWC2	YHR084W	YIL036W
At5g61850	At1g69150	O46036	Q9VGQ0	b1334	b0616	P10275	Q9BRP4	YHR084W	YAL039C
At5g61850	At1g69160	O46036	Q9VFV8	b1334	b0615	P10275	Q9H7D7	YHR084W	YHL006C
At5g61850	At1g69330	O46036	Q24468	b1334	b0613	P10275	Q6UXN9	YHR084W	YGR249W
At5g61850	At1g69340	O46036	Q5U110	b1334	b0614	P10275	Q8TEB1	YHR084W	YGR249W
At5g61850	At1g69420	O46036	Q9Y1T2	b1334	b0733	P10275	Q9GZS3	YHR084W	YGR100W
At5g61850	At1g69680	O46036	Q7K5M6	b1334	b0733	P10275	Q9H568	YHR084W	YER103W
At5g61850	At1g69760	O46036	Q9VT40	b1334	b0734	P10275	Q96PN8	YHR084W	YLR162W
At5g61850	At1g69770	O46036	Q9VJS5	b1334	b0734	P10275	Q9H093	YHR084W	YBR225W
At5g61850	At1g69780	O46036	Q9VUR4	b1334	b0886	P10275	Q9C004	YHR084W	YBR072W
At5g61850	At1g69800	O46036	P45890	b1334	b0887	P10275	Q96EE3	YHR084W	YGL230C
At5g61850	At1g69810	O46036	O76523	b1334	b0432	P10275	Q8WW43	YHR084W	YEL073C
At5g61850	At1g69810	O46036	Q9W1K6	b1334	b0431	P10275	Q8WWW0	YHR084W	YOL159C
At5g61850	At1g69850	O46036	Q7YU60	b1334	b0430	P10275	Q96J02	YHR084W	YJR093C
At5g61850	At1g69870	O46036	Q8T085	b1334	b0429	P10275	Q8N2I9	YHR084W	YMR305C
At5g61850	At1g69870	O46036	D5SHR1	b1334	b0428	P10275	Q8IWA0	YHR084W	YMR305C
At5g61850	At1g70200	O46036	Q1RL19	b1334	b3368	P10275	Q9BXL7	YHR084W	YBL060W
At5g61850	At1g70290	O46036	Q59DW8	b1334	b4138	P10275	Q8IZL2	YHR084W	YNL145W
At5g61850	At1g70300	O46036	Q7K1M7	b1334	b4123	P10275	Q9BYD9	YHR084W	YNL145W
At5g61850	At1g70370	O46036	Q7KM08	b1334	b0621	P10275	Q96JZ2	YHR084W	YGR146C
At5g61850	At1g70420	O46036	Q7KV95	b1334	b4124	P10275	Q8IZW8	YHR084W	YBR043C
At5g61850	At1g70520	O46036	Q9I7T8	b1334	b4125	P10275	Q8TF42	YHR084W	YER119C
At5g61850	At1g70530	O46036	Q9VJA1	b1334	b0894	P10275	Q96F81	YHR084W	YDR380W
At5g61850	At1g70550	O46036	Q9VMR4	b1334	b0895	P10275	Q9H1R3	YHR084W	YGR191W
At5g61850	At1g70581	O46036	Q9VQ54	b1334	b0896	P10275	Q8WXE9	YHR084W	YJR047C
At5g61850	At1g70590	O46036	Q9W0R9	b1334	b1591	P10275	A7MBM2	YHR084W	YHR177W
At5g61850	At1g70700	Q24533	P92177	b1334	b0620	P10275	Q9BWV1	YHR084W	YJL028W
At5g61850	At1g70710	Q24533	P29310	b1334	b0619	P10275	Q96MU7	YHR084W	YBR053C
At5g61850	At1g70890	Q24533	P10987	b1334	b3544	P10275	Q8TD19	YHR084W	YPL072W
At5g61850	At1g70895	Q24533	Q9VZF4	b1334	b3543	P10275	Q8TDN4	YHR084W	YDR499W
At5g61850	At1g70900	Q24533	Q8INB9	b1334	b3542	P10275	Q96CG3	YHR084W	YBR082C
At5g61850	At1g70940	Q24533	P91926	b1334	b3541	P10275	Q8NFT8	YHR084W	YIL172C
At5g61850	At1g70944	Q24533	P13395	b1334	b3540	P10275	Q8WVN8	YHR084W	YIL172C
At5g61850	At1g71030	Q24533	Q01842	b1334	b2368	P10275	Q8TEA7	YHR084W	YIL002C
At5g61850	At1g71040	Q24533	P18824	b1334	b2367	P10275	Q8IWW6	YHR084W	YJL161W
At5g61850	At1g71370	Q24533	P45888	b1334	b0586	P10275	P58753	YHR084W	YEL049W
At5g61850	At1g71380	Q24533	P45891	b1334	b4079	P10275	Q96P53	YHR084W	YDR077W
At5g61850	At1g71500	Q24533	P32392	b1334	b1474	P10275	Q96MX6	YHR084W	YDR077W
At5g61850	At1g71520	Q24533	P45889	b1334	b1474	P10275	Q969J5	YHR084W	YLR367W
At5g61850	At1g71720	Q24533	Q9V407	b1334	b1475	P10275	Q7Z7G1	YHR084W	YLR227C
At5g61850	At1g72000	Q24533	P35128	b1334	b1475	P10275	Q8IZU2	YHR084W	YLR227C
At5g61850	At1g72000	Q24533	P23645	b1334	b1476	P10275	O14796	YHR084W	YKL178C
At5g61850	At1g72010	Q24533	Q24157	b1334	b1476	P10275	Q8N2K1	YHR084W	YDR316W
At5g61850	At1g72060	Q24533	P92208	b1334	b3408	P10275	Q8WXH5	YHR084W	YBR054W
At5g61850	At1g72070	Q24533	P39736	b1334	b3409	P10275	B1ANS9	YHR084W	YLR183C
At5g61850	At1g72080	Q24533	Q03017	b1334	b3410	P10275	Q96C23	YHR084W	YPL113C
At5g61850	At1g72080	Q24533	Q24210	b1334	b0587	P10275	Q8WXR4	YHR084W	YLR377C
At5g61850	At1g72150	Q24533	Q00168	b1334	b0585	P10275	Q8TDX7	YHR084W	YGL205W
At5g61850	At1g72160	Q24533	Q7K4V4	b1334	b2731	P10275	Q8TDR2	YHR084W	YGL096W
At5g61850	At1g72190	Q24533	P23573	b1334	b0041	P10275	Q8TBY9	YHR084W	YKL204W
At5g61850	At1g72200	Q24533	P40793	b1334	b0042	P10275	Q8IUC6	YHR084W	YLR404W
At5g61850	At1g72200	Q24533	Q9VT57	b1334	b0043	P10275	Q5VVX9	YHR084W	YFR023W
At5g61850	At1g72300	Q24533	Q9VU84	b1334	b0044	P10275	Q96MR6	YHR084W	YKL096W
At5g61850	At1g72500	Q24533	Q9VU68	b1334	b1334	P10275	P57059	YHR084W	YKL096W
At5g61850	At1g72510	Q24533	Q8T088	b1334	b0904	P10275	Q8N7R7	YHR084W	YAR010C
At5g61850	At1g72620	Q24533	A1ZA47	b1334	b2492	P10275	Q6ZWH5	YHR084W	YIL013C
At5g61850	At1g72630	Q24533	Q9VFG8	b1334	b4154	P10275	Q05BV3	YHR084W	YNL273W
At5g61850	At1g72830	Q24533	Q7K0Y1	b1334	b4153	P10275	Q8N136	YHR084W	YDR419W
At5g61850	At1g72840	Q24533	Q9VUY0	b1334	b4152	P10275	Q8N568	YHR084W	YPR119W
At5g61850	At1g73020	Q24533	Q9VP22	b1334	b4151	P10275	Q8NE28	YHR084W	YPR119W
At5g61850	At1g73030	Q24533	Q7K0L4	b1334	b1612	P10275	Q8TCJ2	YHR084W	YPR119W
At5g61850	At1g73230	Q24533	P54367	b1334	b4122	P10275	Q86Z02	YHR084W	YMR074C
At5g61850	At1g73240	Q24533	P08181	b1334	b1611	P10275	Q8ND76	YHR084W	YGR203W
At5g61850	At1g73390	Q24533	O16844	b1334	b3517	P10275	Q9UFC0	YHR084W	YGL191W
At5g61850	At1g73400	Q24533	P10040	b1334	b3515	P10275	Q6ZWJ1	YHR084W	YEL032W
At5g61850	At1g73805	Q24533	Q9VWW0	b1334	b3516	P10275	A2RRH5	YHR084W	YJL104W
At5g61850	At1g73810	Q24533	P29349	b1334	b3124	P10275	Q5TCQ9	YHR084W	YCL027W
At5g61850	At1g73910	Q24533	O46036	b1334	b3126	P10275	Q8TC44	YHR084W	YCL027W
At5g61850	At1g73920	Q24533	P14785	b1334	b3127	P10275	Q86SG6	YHR084W	YHR198C
At5g61850	At1g74088	Q24533	P20439	b1334	b3125	P10275	Q7Z4S9	YHR084W	YJL168C
At5g61850	At1g74280	Q24533	Q9I7I0	b1334	b2904	P10275	P0C7Q3	YHR084W	YDR145W
At5g61850	At1g74290	Q24533	P25008	b1334	b2903	P10275	Q86YV6	YHR084W	YJL045W
At5g61850	At1g74300	Q24533	P54733	b1334	b2905	P10275	Q562R1	YHR084W	YNL019C
At5g61850	At1g74340	Q24533	Q24114	b1334	b1761	P10275	Q8NFH3	YHR084W	YLR346C
At5g61850	At1g74360	Q24533	O76324	b1334	b0167	P10275	Q86XR7	YHR084W	YER151C
At5g61850	At1g74460	Q24533	Q9VEZ5	b1334	b0450	P10275	O15021	YHR084W	YGR041W
At5g61850	At1g74470	Q24533	Q9VNJ5	b1334	b2241	P10275	Q6S5L8	YHR084W	YGR051C
At5g61850	At1g74950	Q24533	P31007	b1334	b2242	P10275	Q8TC17	YHR084W	YBR021W
At5g61850	At1g74960	Q24533	Q9W4S7	b1334	b2243	P10275	Q6ZMW3	YHR084W	YDR124W
At5g61850	At1g75090	Q24533	P49762	b1334	b2239	P10275	Q9P2K8	YHR084W	YLR287C
At5g61850	At1g75100	Q24533	Q9VZZ9	b1334	b2240	P10275	P0C263	YHR084W	YPR025C
At5g61850	At1g75170	Q24533	P07713	b1334	b3212	P10275	A6NKC9	YHR084W	YDR216W
At5g61850	At1g75180	Q24533	Q08012	b1334	b3213	P50553	P29122	YHR084W	YIL120W
At5g61850	At1g75190	Q24533	Q27324	b1334	b3214	P18846	P61812	YHR084W	YGR198W
At5g61850	At1g75200	Q24533	P51140	b1334	b2029	Q13887	O15392	YHR084W	YNL078W
At5g61850	At1g75440	Q24533	Q23985	b1334	b2579	Q13950	P03372	YHR084W	YNL078W
At5g61850	At1g75450	Q24533	P83102	b1334	b2579	Q01196	P05771	YHR084W	YER169W
At5g61850	At1g75680	Q24533	Q95RJ9	b1334	b0873	P49715	P01344	YHR084W	YAR007C
At5g61850	At1g75690	Q24533	P25867	b1334	b0872	P17676	P28562	YHR084W	YAR007C
At5g61850	At1g75710	Q24533	P04412	b1334	b1210	P49716	P05019	YHR084W	YAR007C
At5g61850	At1g75717	Q24533	P02836	b1334	b1182	Q99612	P35228	YHR084W	YEL025C
At5g61850	At1g75820	Q24533	P48462	b1334	b2552	P16220	P01579	YHR084W	YLR108C
At5g61850	At1g76120	Q24533	Q24342	b1334	b2481	P16220	P22301	YHR084W	YLR414C
At5g61850	At1g76130	Q24533	Q03043	b1334	b2482	P16220	P29120	YHR084W	YLR414C
At5g61850	At1g76180	Q24533	Q95V55	b1334	b2483	P15336	P01579	YHR084W	YFL063W
At5g61850	At1g76185	Q24533	P30432	b1334	b2484	P15336	P29474	YHR084W	YBR220C
At5g61850	At1g76320	Q24533	P18537	b1334	b2485	Q03060	P20963	YHR084W	YAL043C
At5g61850	At1g76510	Q24533	Q9VVX3	b1334	b2486	Q03060	P60568	YHR084W	YBL063W
At5g61850	At1g76520	Q24533	O77438	b1334	b2487	Q13948	Q9H8V3	YHR084W	YNL254C
At5g61850	At1g76580	Q24533	Q9NBW1	b1334	b2488	P35638	Q9Y2X7	YHR084W	YFR039C
At5g61850	At1g76590	Q24533	P48423	b1334	b2489	Q01094	O14727	YHR084W	YOR296W
At5g61850	At1g76590	Q24533	P27091	b1334	b2490	Q01094	P10275	YHR084W	YIL009W
At5g61850	At1g76880	Q24533	Q9W1B0	b1334	b2491	Q01094	P12644	YHR084W	YIL009W
At5g61850	At1g76952	Q24533	P16371	b1334	b2727	Q01094	P38398	YHR084W	YBR138C
At5g61850	At1g76954	Q24533	O61661	b1334	b2728	Q01094	Q9H8V3	YHR084W	YNL285W
At5g61850	At1g76980	Q24533	Q02308	b1334	b2729	Q01094	P11362	YHR084W	YHR029C
At5g61850	At1g76990	Q24533	Q23977	b1334	b2730	Q01094	Q99683	YHR084W	YJL036W
At5g61850	At1g76994	Q24533	Q24592	b1334	b4326	Q01094	Q06609	YHR084W	YIR029W
At5g61850	At1g77060	Q24533	Q8T0S6	b1334	b1160	Q01094	Q13588	YHR084W	YBL016W
At5g61850	At1g77080	Q24533	P51592	b1334	b3942	Q14209	P38398	YHR084W	YBL016W
At5g61850	At1g77620	Q24533	Q9VKN7	b1334	b0116	Q14209	Q99683	YHR084W	YOR349W
At5g61850	At1g77630	Q24533	Q24307	b1334	b3417	O00716	P38398	YHR084W	YOR349W
At5g61850	At1g77640	Q24533	P22817	b1334	b3416	O00716	Q99683	YHR084W	YML109W
At5g61850	At1g77650	Q24533	Q9VM64	b1334	b0781	O00716	O15350	YHR084W	YPR006C
At5g61850	At1g77730	Q24533	Q9W4Z4	b1334	b0782	Q16254	P78348	YHR084W	YBL005W
At5g61850	At1g77730	Q24533	P09208	b1334	b0783	Q16254	P63261	YHR084W	YNL148C
At5g61850	At1g77740	Q24533	Q9V3I5	b1334	b0784	Q16254	Q04771	YHR084W	YML043C
At5g61850	At1g77780	Q24533	P18289	b1334	b0785	Q16254	P09874	YHR084W	YJR127C
At5g61850	At1g77780	Q24533	Q9V853	b1334	b0827	Q16254	P25098	YHR084W	YJR127C
At5g61850	At1g77790	Q24533	Q8I7C3	b1334	b0826	Q16254	P63010	YHR084W	YGR218W
At5g61850	At1g77800	Q24533	Q8IR79	b1334	b1988	Q16254	P31751	YHR084W	YGR218W
At5g61850	At1g77992	Q24533	Q24311	b1334	b2206	Q16254	Q16671	YHR084W	YPL025C
At5g61850	At1g78010	Q24533	Q7KNS3	b1334	b2203	Q16254	O15392	YHR084W	YBR268W
At5g61850	At1g78020	Q24533	Q9VCX1	b1334	b2202	Q16254	Q99728	YHR084W	YLR415C
At5g61850	At1g78100	Q24533	O61267	b1334	b2207	Q16254	P38398	YHR084W	YBL106C
At5g61850	At1g78120	Q24533	P42003	b1334	b2208	Q16254	P51587	YHR084W	YLR217W
At5g61850	At1g78130	Q24533	P49071	b1334	b2205	Q16254	O43683	YHR084W	YER185W
At5g61850	At1g78240	Q24533	Q9VCA8	b1334	b2204	Q16254	P20248	YHR084W	YER185W
At5g61850	At1g78390	Q24533	Q9VXE5	b1334	b1224	Q16254	P14635	YHR084W	YOR180C
At5g61850	At1g78390	Q24533	Q9VUX2	b1334	b1225	Q16254	P51959	YHR084W	YGL088W
At5g61850	At1g78400	Q24533	Q9VVW5	b1334	b1227	Q16254	Q16589	YHR084W	YKR063C
At5g61850	At1g78400	Q24533	P17917	b1334	b1226	Q16254	O60563	YHR084W	YIL055C
At5g61850	At1g78610	Q24533	P07207	b1334	b1223	Q16254	P15391	YHR084W	YGL032C
At5g61850	At1g78620	Q24533	P29503	b1334	b1221	Q16254	P10747	YHR084W	YGL032C
At5g61850	At1g78630	Q24533	Q8I8U7	b1334	b1222	Q16254	P06493	YHR084W	YMR176W
At5g61850	At1g78820	Q24533	Q9V6K3	b1334	b1109	Q16254	Q12834	YHR084W	YGR086C
At5g61850	At1g78830	Q24533	P16554	b1334	b3476	Q16254	P24941	YHR084W	YDR282C
At5g61850	At1g78880	Q24533	Q7KVA1	b1334	b3477	Q16254	Q16878	YHR084W	YDR009W
At5g61850	At1g78890	Q24533	Q9NB04	b1334	b3478	Q16254	O14757	YHR084W	YDR191W
At5g61850	At1g79120	Q24533	Q9NIV1	b1334	b3479	Q16254	O00299	YHR084W	YDR191W
At5g61850	At1g79410	Q24533	Q86BE9	b1334	b3480	Q16254	Q12860	YHR084W	YDR191W
At5g61850	At1g79420	Q24533	P11346	b1334	b3481	Q16254	Q05048	YHR084W	YDR191W
At5g61850	At1g79620	Q24533	Q9VPC0	b1334	b3365	Q16254	P35222	YHR084W	YLL005C
At5g61850	At1g79620	Q24533	Q9W0V1	b1334	b3367	Q16254	Q9UQB3	YHR084W	YPL141C
At5g61850	At1g79630	Q24533	P12370	b1334	b3366	Q16254	P98082	YHR084W	YIL079C
At5g61850	At1g79640	Q24533	P16912	b1334	b2710	Q16254	Q92466	YHR084W	YOR148C
At5g61850	At1g80010	Q24533	P13678	b1334	b2711	Q16254	Q13409	YHR084W	YDR472W
At5g61850	At1g80020	Q24533	Q05652	b1334	b4238	Q16254	Q16828	YHR084W	YKL221W
At5g61850	At1g80080	Q24533	P52304	b1334	b4237	Q16254	Q9H8V3	YHR084W	YDL055C
At5g61850	At1g80090	Q24533	Q9VWV9	b1334	b4070	Q16254	P68104	YHR084W	YEL043W
At5g61850	At1g80090	Q24533	P12982	b1334	b4071	Q16254	O00423	YHR084W	YNL139C
At5g61850	At1g80100	Q24533	P48461	b1334	b4072	Q16254	P54764	YHR084W	YLR228C
At5g61850	At1g80280	Q24533	Q27889	b1334	b4073	Q16254	P54762	YHR084W	YCL018W
At5g61850	At1g80290	Q24533	O76932	b1334	b4074	Q16254	P42566	YHR084W	YBR294W
At5g61850	At1g80340	Q24533	Q27884	b1334	b4075	Q16254	P03372	YHR084W	YBR294W
At5g61850	At1g80340	Q24533	P18502	b1334	b4076	Q16254	P14921	YHR084W	YBR294W
At5g61850	At1g80350	Q24533	P40792	b1334	b2288	Q16254	P39748	YHR084W	YBR294W
At5g61850	At1g80380	Q24533	O18640	b1334	b2287	Q16254	P05230	YHR084W	YKR101W
At5g61850	At1g80490	Q24533	P08646	b1334	b2286	Q16254	P09038	YHR084W	YKR101W
At5g61850	At1g80500	Q24533	Q09103	b1334	b2285	Q16254	P21781	YHR084W	YJL078C
At5g61850	At1g80820	Q24533	Q94527	b1334	b2284	Q16254	P31371	YHR084W	YJL078C
At5g61850	At1g80820	Q24533	P20350	b1334	b2283	Q16254	O15520	YHR084W	YNL173C
At5g61850	At1g80830	Q24533	Q86BY9	b1334	b2282	Q16254	P21462	YHR084W	YBL085W
At5g61850	At1g80840	Q24533	Q9W5E1	b1334	b2281	Q16254	P17677	YHR084W	YOL020W
At5g61850	At1g80840	Q24533	P22814	b1334	b2280	Q16254	P54826	YHR084W	YHR124W
At5g61850	At2g01260	Q24533	O97143	b1334	b2279	Q16254	P17302	YHR084W	YEL021W
At5g61850	At2g01270	Q24533	Q9VCR6	b1334	b2278	Q16254	P09471	YHR084W	YEL021W
At5g61850	At2g01330	Q24533	P21520	b1334	b2277	Q16254	P62879	YHR084W	YGL104C
At5g61850	At2g01340	Q24533	Q7KRY7	b1334	b2276	Q16254	P50150	YHR084W	YCL054W
At5g61850	At2g01410	Q24533	P18168	b1334	b1256	Q16254	Q14451	YHR084W	YCL054W
At5g61850	At2g01420	Q24533	Q9VYD1	b1334	b1256	Q16254	Q14449	YHR084W	YDL167C
At5g61850	At2g01850	Q24533	Q9W3W5	b1334	b0814	Q16254	Q8WUA4	YHR084W	YDL167C
At5g61850	At2g01860	Q24533	Q8MR31	b1334	b0113	Q16254	Q02297	YHR084W	YDL167C
At5g61850	At2g01905	Q24533	Q95UN8	b1334	b1127	Q16254	P08833	YHR084W	YDR523C
At5g61850	At2g01910	Q24533	Q9V3D5	b1334	b0903	Q16254	P05231	YHR084W	YOL011W
At5g61850	At2g02020	Q24533	P91682	b1334	b1715	Q16254	P40933	YHR084W	YDR445C
At5g61850	At2g02050	Q24533	Q01083	b1334	b3724	Q16254	O15357	YHR084W	YGL051W
At5g61850	At2g02860	Q24533	Q8MQW8	b1334	b3493	Q16254	P56199	YHR084W	YNL160W
At5g61850	At2g02930	Q24533	Q9V9J3	b1334	b1211	Q16254	P13612	YHR084W	YNL160W
At5g61850	At2g02930	Q24533	P00528	b1334	b1212	Q16254	P08648	YHR084W	YBR237W
At5g61850	At2g02950	Q24533	Q24151	b1334	b3726	Q16254	Q13683	YHR084W	YDR451C
At5g61850	At2g03240	Q24533	O44783	b1334	b3725	Q16254	P46977	YHR084W	YDR451C
At5g61850	At2g03340	Q24533	Q9Y0H4	b1334	b3727	Q16254	Q14974	YHR084W	YDR451C
At5g61850	At2g03350	Q24533	P28159	b1334	b3728	Q16254	P52292	YHR084W	YJL162C
At5g61850	At2g03430	Q24533	Q24246	b1334	b2499	Q16254	O00505	YHR084W	YDR085C
At5g61850	At2g03440	Q24533	Q5EAK6	b1334	b2500	Q16254	P05783	YHR084W	YFL020C
At5g61850	At2g03445	Q24533	Q9VTV1	b1334	b1297	Q16254	P49917	YHR084W	YLL038C
At5g61850	At2g03540	Q24533	Q9V6K1	b1334	b1296	Q16254	Q15796	YHR084W	YPL080C
At5g61850	At2g03540	Q24533	Q9NBK5	b1334	b2608	Q16254	Q99717	YHR084W	YDR545W
At5g61850	At2g03550	Q24533	O02195	b1334	b3317	Q16254	Q99683	YHR084W	YDR179C
At5g61850	At2g03680	Q24533	Q9V730	b1334	b3320	Q16254	P55196	YHR084W	YML089C
At5g61850	At2g03690	Q24533	P36872	b1334	b3319	Q16254	O94972	YHR084W	YMR001C
At5g61850	At2g03700	Q24533	P52485	b1334	b3231	Q16254	P46934	YHR084W	YGR217W
At5g61850	At2g03710	Q24533	P25153	b1334	b3313	Q16254	P51955	YHR084W	YIL067C
At5g61850	At2g03720	Q24533	Q9VYQ8	b1334	b2606	Q16254	P51956	YHR084W	YHL033C
At5g61850	At2g03720	Q24533	Q9NHV9	b1334	b1716	Q16254	Q04721	YHR084W	YIL095W
At5g61850	At2g03740	Q24533	P54350	b1334	b3315	Q16254	O15259	YHR084W	YIL095W
At5g61850	At2g03750	Q24533	P09615	b1334	b3318	Q16254	O43847	YHR084W	YDR042C
At5g61850	At2g03980	Q24533	P28465	b1334	b3312	Q16254	Q01973	YHR084W	YDR535C
At5g61850	At2g04170	Q24533	P40589	b1334	b3314	Q16254	Q16832	YHR084W	YKL032C
At5g61850	At2g04180	Q24533	Q9W415	b1334	b3230	Q16254	P43354	YHR084W	YKL032C
At5g61850	At2g06050	Q24533	Q45VV3	b1334	b3321	Q16254	Q13153	YHR084W	YMR182C
At5g61850	At2g06060	Q24533	Q9VQG9	b1334	b2609	Q16254	O60260	YHR084W	YDR132C
At5g61850	At2g11240	Q24533	Q7KLE5	b1334	b3311	Q16254	P12004	YHR084W	YDR132C
At5g61850	At2g11270	Q24533	Q0KIE7	b1334	b3316	Q16254	Q15118	YHR084W	YER095W
At5g61850	At2g11270	Q24533	O62531	b1334	b0723	Q16254	P11309	YHR084W	YER095W
At5g61850	At2g12461	Q24533	Q9VAS9	b1334	b0724	Q16254	P27986	YHR084W	YMR002W
At5g61850	At2g12462	Q24533	Q9VQG2	b1334	b0721	Q16254	P53350	YHR084W	YKL163W
At5g61850	At2g12465	Q24533	Q9VX09	b1334	b0722	Q16254	O43660	YHR084W	YKL163W
At5g61850	At2g14890	Q24533	Q9VSF0	b1334	b3908	Q16254	Q13131	YHR084W	YER155C
At5g61850	At2g14900	Q24533	Q9VMY8	b1334	b4063	Q16254	P54646	YHR084W	YER155C
At5g61850	At2g15070	Q24533	Q9VML2	b1334	b4062	Q16254	Q13976	YHR084W	YGL192W
At5g61850	At2g15070	Q24533	Q9VH01	b1334	b0936	Q16254	P31152	YHR084W	YDR442W
At5g61850	At2g15080	Q24533	Q9VHC3	b1334	b0933	Q16254	P45984	YHR084W	YAR042W
At5g61850	At2g15090	Q24533	A1Z898	b1334	b0934	Q16254	Q02750	YHR084W	YGR039W
At5g61850	At2g15370	Q24533	Q7JMV3	b1334	b0935	Q16254	P52564	YHR084W	YGR039W
At5g61850	At2g15380	Q24533	Q7K306	b1334	b0937	Q16254	P19525	YHR084W	YHL036W
At5g61850	At2g15560	Q24533	Q24216	b1334	b0726	Q16254	Q05397	YHR084W	YPR142C
At5g61850	At2g15570	Q24533	O17432	b1334	b0727	Q16254	Q06124	YHR084W	YHR217C
At5g61850	At2g15750	Q24533	Q7JUY7	b1334	b0728	Q16254	Q06609	YHR084W	YEL035C
At5g61850	At2g15760	Q24533	Q9VU65	b1334	b0729	Q16254	P06400	YHR084W	YNL025C
At5g61850	At2g16850	Q24533	Q9VCI7	b1334	b1885	Q16254	Q15291	YHR084W	YPR138C
At5g61850	At2g16860	Q24533	Q9XZ32	b1334	b1886	Q16254	P35249	YHR084W	YPR138C
At5g61850	At2g17055	Q24533	Q9VIT0	b1334	b3118	Q16254	P22670	YHR084W	YOR193W
At5g61850	At2g17060	Q24533	Q9VRR9	b1334	b3117	Q16254	P49802	YHR084W	YOR193W
At5g61850	At2g17220	Q24533	Q9VTY5	b1334	b3116	Q16254	P08922	YHR084W	YCL064C
At5g61850	At2g17660	Q24533	Q9VJY4	b1334	b3115	Q16254	Q15349	YHR084W	YGR091W
At5g61850	At2g17660	Q24533	A1ZAY1	b1334	b3114	Q16254	Q15811	YHR084W	YER028C
At5g61850	At2g17670	Q24533	Q9VNG2	b1334	b3113	Q16254	Q07889	YHR084W	YMR052W
At5g61850	At2g17730	Q24533	Q9VZJ3	b1334	b4471	Q16254	P78362	YHR084W	YMR052W
At5g61850	At2g17740	Q24533	Q95TV5	b1334	b1324	Q16254	P30874	YHR084W	YOR074C
At5g61850	At2g17740	Q24533	Q9VHJ2	b1334	b2607	Q16254	P42224	YHR084W	YCL056C
At5g61850	At2g17750	Q24533	Q9W3D6	b1334	b4040	Q16254	P52630	YHR084W	YNL194C
At5g61850	At2g17760	Q24533	Q9VFB6	b1334	b4039	Q16254	Q14765	YHR084W	YGR107W
At5g61850	At2g17770	Q24533	Q9VE73	b1334	b2498	Q16254	P42226	YHR084W	YKL025C
At5g61850	At2g17975	Q24533	Q1WWB7	b1334	b2497	Q16254	O14965	YHR084W	YDL182W
At5g61850	At2g17980	Q24533	Q9VMS5	b1334	b3091	Q16254	O76039	YHR084W	YDL182W
At5g61850	At2g17990	Q24533	Q9VVM7	b1334	b3092	Q16254	Q15542	YHR084W	YBR158W
At5g61850	At2g18162	Q24533	Q9VR53	b1334	b2866	Q16254	O43318	YHR084W	YBR158W
At5g61850	At2g18200	Q24533	Q9VKF0	b1334	b2867	Q16254	P17542	YHR084W	YIL169C
At5g61850	At2g18200	Q24533	Q9VZR5	b1334	b2868	Q16254	P24468	YHR084W	YBL067C
At5g61850	At2g18210	Q24533	Q9VRE0	b1334	b0602	Q16254	P36897	YHR084W	YLR111W
At5g61850	At2g18210	Q24533	Q7JQT9	b1334	b4511	Q16254	P37173	YHR084W	YIL159W
At5g61850	At2g18260	Q24533	Q9W351	b1334	b1220	Q16254	P33981	YHR084W	YLR168C
At5g61850	At2g18260	Q24533	Q9W526	b1334	b1537	Q16254	P61077	YHR084W	YLL062C
At5g61850	At2g18280	Q24533	Q9W543	b1334	b1669	Q16254	P62253	YHR084W	YLR346C
At5g61850	At2g18400	Q24533	Q9VAR0	b1334	b1670	Q16254	P63165	YHR084W	YOL087C
At5g61850	At2g18410	Q24533	Q9VAH7	b1334	b1673	Q16254	P55055	YHR084W	YLR042C
At5g61850	At2g18540	Q24533	Q29R09	b1334	b1672	Q16254	Q86Y07	YHR084W	YLR042C
At5g61850	At2g18540	Q24533	A1Z7K2	b1334	b1671	Q16254	P30291	YHR084W	YNL300W
At5g61850	At2g18550	Q24533	A1Z7A6	b1334	b1674	Q16254	O14980	YHR084W	YJL084C
At5g61850	At2g18640	Q24533	Q9VQI1	b1334	b1904	Q16254	P18887	YHR084W	YIR039C
At5g61850	At2g18650	Q24533	Q7KTP7	b1334	b2163	Q16254	P43403	YHR084W	YEL072W
At5g61850	At2g18880	Q24533	Q9VRS2	b1334	b2732	Q16254	P43026	YHR084W	YGL146C
At5g61850	At2g18880	Q24533	Q9W486	b1334	b3518	Q16254	Q14683	YHR084W	YGL146C
At5g61850	At2g18890	Q24533	Q9VI14	b1334	b1587	Q16254	O00311	YHR084W	YHR142W
At5g61850	At2g19120	Q24533	Q9VGE3	b1334	b1588	Q16254	Q9ULV1	YHR084W	YHR142W
At5g61850	At2g19130	Q24533	Q8MSW9	b1334	b1589	Q16254	O75084	YHR084W	YGR151C
At5g61850	At2g19620	Q24533	Q9W0P4	b1334	b1590	Q16254	Q13618	YHR084W	YOR264W
At5g61850	At2g19630	Q24533	Q8IMK1	b1334	b3071	Q16254	Q9H6Z4	YHR084W	YBR190W
At5g61850	At2g19630	Q24533	Q9VPL0	b1334	b3830	Q16254	Q13136	YHR084W	YER132C
At5g61850	At2g19780	Q24533	Q9VQK5	b1334	b4209	Q16254	Q8IW41	YHR084W	YOL106W
At5g61850	At2g19790	Q24533	Q8T8S2	b1334	b1852	Q16254	O75925	YHR084W	YJR054W
At5g61850	At2g19806	Q24533	Q9W4F8	b3963	b0954	Q16254	O43353	YHR084W	YJL038C
At5g61850	At2g19810	Q24533	Q9VCN9	b3963	b2323	Q16254	Q00532	YHR084W	YDL209C
At5g61850	At2g19820	Q24533	Q9VM35	b1187	b0185	Q16254	Q9NYA1	YHR084W	YMR164C
At5g61850	At2g19840	Q24533	Q9V813	b1187	b3255	Q16254	O75563	YHR084W	YMR164C
At5g61850	At2g19840	Q24533	Q7K0L5	b1187	b3256	Q16254	Q99558	YHR084W	YIR019C
At5g61850	At2g19850	Q24533	Q9VUZ6	b1187	b2316	Q16254	O60271	YHR084W	YIR019C
At5g61850	At2g20050	Q24533	Q9VUI8	b1187	b0954	Q16254	O60496	YHR084W	YKL045W
At5g61850	At2g20060	Q24533	Q9VKW1	b1187	b2323	Q16254	P40818	YHR084W	YMR251W
At5g61850	At2g20562	Q24533	Q9VE18	b1187	b1092	Q16254	O95835	YHR084W	YLR449W
At5g61850	At2g20570	Q24533	Q9W1J3	b1187	b1093	Q16254	O95831	YHR084W	YLR273C
At5g61850	At2g20580	Q24533	Q9VPH8	b1187	b1091	Q16254	O95067	YHR084W	YLR273C
At5g61850	At2g20825	Q24533	Q9VD52	b1187	b1288	Q16254	Q16549	YHR084W	YDR040C
At5g61850	At2g20830	Q24533	Q9VUW9	b1187	b3845	Q16254	O43684	YHR084W	YDR040C
At5g61850	At2g21120	Q24533	A1Z9G1	b1187	b3846	Q16254	O14544	YHR084W	YDR054C
At5g61850	At2g21130	Q24533	Q9VVI0	b1187	b1805	Q16254	P61201	YHR084W	YFR026C
At5g61850	At2g21300	Q24533	Q9VBC4	b1187	b0221	Q16254	Q9UL54	YHR084W	YDR365C
At5g61850	At2g21310	Q24533	Q9VUQ9	b1187	b3081	Q16254	O75791	YHR084W	YDR365C
At5g61850	At2g21310	Q24533	Q9VKG8	b1187	b2342	Q16254	Q9NZJ5	YHR084W	YPL151C
At5g61850	At2g21370	Q24533	Q9Y145	b1187	b2341	Q16254	Q9NSB8	YHR084W	YFR034C
At5g61850	At2g21380	Q24533	A1ZBH7	b1187	b2344	Q16254	P56945	YHR084W	YDL239C
At5g61850	At2g22010	Q24533	Q9VEA9	b1187	b0443	Q16254	Q14676	YHR084W	YGR241C
At5g61850	At2g22030	Q24533	B7Z0D7	b1187	b1187	Q16254	Q8IYT8	YHR084W	YOR030W
At5g61850	At2g22030	Q24533	Q9XZ25	b1187	b4018	Q16254	Q15036	YHR084W	YOR030W
At5g61850	At2g22080	Q24533	Q9VE98	b1187	b3495	Q16254	Q96RI1	YHR084W	YJL213W
At5g61850	At2g22088	Q24533	Q9VX24	b1384	b1385	Q16254	Q9Y2X0	YHR084W	YOL025W
At5g61850	At2g22090	Q24533	Q9VX25	b1384	b1386	Q16254	O95390	YHR084W	YBR060C
At5g61850	At2g22190	Q24533	Q0E981	b2731	b4079	Q16254	O96013	YHR084W	YKL225W
At5g61850	At2g22280	Q24533	Q9VIE1	b2731	b2731	Q16254	O14777	YHR084W	YMR018W
At5g61850	At2g22290	Q24533	A1Z782	b2731	b2492	Q16254	P46937	YHR084W	YMR232W
At5g61850	At2g22290	Q24533	Q7K3W2	b2731	b2725	Q16254	O00444	YHR084W	YMR232W
At5g61850	At2g22330	Q24533	Q7KMI3	b2731	b2724	Q16254	P57081	YHR084W	YJL169W
At5g61850	At2g22340	Q24533	Q9VX88	b2731	b2723	Q16254	Q9UDY8	YHR084W	YHR023W
At5g61850	At2g22340	Q24533	Q9VXK9	b2731	b2722	Q16254	O00762	YHR084W	YOR098C
At5g61850	At2g22425	Q24533	Q7JYQ4	b2731	b2721	Q16254	Q92547	YHR084W	YKR034W
At5g61850	At2g22426	Q24533	Q7K1Y4	b2731	b2720	Q16254	Q9UNN5	YHR084W	YKR034W
At5g61850	At2g22500	Q24533	O76928	b2731	b2719	Q16254	Q9Y4K4	YHR084W	YDR146C
At5g61850	At2g22590	Q24533	Q7KNQ9	b2731	b2718	Q16254	O96017	YHR084W	YDR530C
At5g61850	At2g22590	Q24533	Q7JVY0	b2731	b2717	Q16254	Q12802	YHR084W	YER111C
At5g61850	At2g22600	Q24533	Q9XYM0	b2731	b2713	Q16254	Q92845	YHR084W	YJL105W
At5g61850	At2g22890	Q24533	Q9V9V0	b2731	b2481	Q16254	Q9Y4D1	YHR084W	YJL105W
At5g61850	At2g22900	Q24533	Q95TJ9	b2731	b2482	Q16254	Q9NYJ8	YHR084W	YJR016C
At5g61850	At2g22905	Q24533	Q961D1	b2731	b2483	Q16254	Q9NQ66	YHR084W	YIR031C
At5g61850	At2g22980	Q24533	Q7JUF2	b2731	b2484	Q16254	Q14137	YHR084W	YPL255W
At5g61850	At2g22990	Q24533	Q9VPU1	b2731	b2485	Q16254	Q8TDJ6	YHR084W	YFL008W
At5g61850	At2g23067	Q24533	Q9W3R6	b2731	b2486	Q16254	Q9Y4E6	YHR084W	YFL008W
At5g61850	At2g23120	Q24533	Q9VWE0	b2731	b2487	Q16254	Q96BP3	YHR084W	YFL008W
At5g61850	At2g23130	Q24533	Q24338	b2731	b2488	Q16254	Q9UPN3	YHR084W	YHR214W
At5g61850	At2g23180	Q24533	Q9VKD5	b2731	b2489	Q16254	Q96JA1	YHR084W	YER168C
At5g61850	At2g23190	Q24533	Q9Y169	b2731	b2490	Q16254	Q9UKT8	YHR084W	YMR017W
At5g61850	At2g23200	Q24533	Q24044	b2731	b2491	Q16254	Q9ULZ2	YHR084W	YMR017W
At5g61850	At2g23350	Q24533	Q7KLW9	b2731	b2726	Q16254	Q9UKP3	YHR084W	YKL038W
At5g61850	At2g23360	Q24533	Q9V475	b2731	b2727	Q16254	Q9NRP7	YHR084W	YNL298W
At5g61850	At2g23420	Q24533	Q9VXQ2	b2731	b2728	Q16254	Q9UQ52	YHR084W	YNL298W
At5g61850	At2g23430	Q24533	Q9VHI1	b2731	b2729	Q16254	Q9HC35	YHR084W	YKR033C
At5g61850	At2g23430	Q24533	Q9VT53	b2731	b2730	Q16254	O00548	YHR084W	YLR286C
At5g61850	At2g23450	Q24533	A8JR46	b2731	b2712	Q16254	Q99570	YHR084W	YLR286C
At5g61850	At2g23460	Q24533	O76521	b3261	b0118	Q16254	Q9Y371	YHR084W	YIL123W
At5g61850	At2g24030	Q24533	Q7JX82	b3261	b4069	Q16254	Q9H2K8	YHR084W	YIL123W
At5g61850	At2g24040	Q24533	Q9VRK9	b3261	b4067	Q16254	O95071	YHR084W	YIL123W
At5g61850	At2g24170	Q24533	Q9VGP9	b3261	b1241	Q16254	Q9Y5K5	YHR084W	YGR199W
At5g61850	At2g24240	Q24533	Q9V393	b3261	b3588	Q16254	Q9UGJ0	YHR084W	YLR004C
At5g61850	At2g24285	Q24533	Q8SYL1	b3261	b2957	Q16254	Q9ULC3	YHR084W	YFR012W
At5g61850	At2g24290	Q24533	Q9V780	b3261	b0050	Q16254	Q9BZW8	YHR084W	YOR384W
At5g61850	At2g24300	Q24533	Q8T9L5	b3261	b0049	Q16254	Q92529	YHR084W	YLR090W
At5g61850	At2g24880	Q24533	Q7K137	b3261	b3721	Q16254	P59768	YHR084W	YJL112W
At5g61850	At2g24890	Q24533	Q9VDJ9	b3261	b3722	Q16254	Q6RFH5	YHR084W	YJL112W
At5g61850	At2g25052	Q24533	Q7KNM2	b3261	b3723	Q16254	Q6ZNA4	YHR084W	YCR015C
At5g61850	At2g25060	Q24533	Q9Y0Y6	b3261	b0032	Q16254	Q9H6U6	YHR084W	YOR178C
At5g61850	At2g25070	Q24533	Q9W2L2	b3261	b0033	Q16254	Q5U651	YHR084W	YOR178C
At5g61850	At2g25460	Q24533	Q8MSQ4	b3261	b1000	Q16254	Q9BUR4	YHR084W	YNR072W
At5g61850	At2g25470	Q24533	O61444	b3261	b0999	Q16254	Q96B02	YHR084W	YMR098C
At5g61850	At2g25470	Q24533	Q8IQE9	b3261	b3357	Q16254	Q96JK9	YHR084W	YGL236C
At5g61850	At2g25490	Q24533	Q9Y165	b3261	b3556	Q16254	Q9GZL7	YHR084W	YPL155C
At5g61850	At2g25500	Q24533	Q9W3N8	b3261	b1552	Q16254	Q96MT7	YHR084W	YJL043W
At5g61850	At2g25735	Q24533	O97111	b3261	b0432	Q16254	Q9NZ32	YHR084W	YER034W
At5g61850	At2g25735	Q24533	Q9VKB1	b3261	b0431	Q16254	Q9UK58	YHR084W	YHR059W
At5g61850	At2g25737	Q24533	O18683	b3261	b0430	Q16254	Q8IZE3	YHR084W	YGL063W
At5g61850	At2g25910	Q24533	P91634	b3261	b0429	Q16254	Q96FA3	YHR084W	YPR005C
At5g61850	At2g25920	Q24533	Q0KHV6	b3261	b0428	Q16254	Q9HAZ1	YHR084W	YKL157W
At5g61850	At2g25930	Q24533	Q7K4D1	b3261	b3368	Q16254	Q9BV38	YHR084W	YKL157W
At5g61850	At2g26330	Q24533	Q9VH81	b3261	b4382	Q16254	Q9P2L0	YHR084W	YJR146W
At5g61850	At2g26340	Q24533	Q9V9W8	b3261	b4383	Q16254	Q8NHY2	YHR084W	YLR326W
At5g61850	At2g26510	Q24533	O18335	b3261	b4381	Q16254	Q9GZN1	YHR084W	YNR044W
At5g61850	At2g26511	Q24533	Q9VDE9	b3261	b4384	Q16254	Q9HAU4	YHR084W	YNR044W
At5g61850	At2g26520	Q24533	A1ZAN6	b3261	b0894	Q16254	Q8NFH4	YHR084W	YNL331C
At5g61850	At2g26530	Q24533	Q9VR61	b3261	b0895	Q16254	Q9BQA1	YHR084W	YGR120C
At5g61850	At2g26540	Q24533	A1Z6J2	b3261	b0896	Q16254	Q9C0J9	YHR084W	YJR048W
At5g61850	At2g27350	Q24533	Q9NCC3	b3261	b0812	Q16254	Q8N0X2	YHR084W	YHR186C
At5g61850	At2g27360	Q24533	Q9VXH3	b3261	b3260	Q16254	Q9H967	YHR084W	YHR084W
At5g61850	At2g27510	Q24533	Q9W179	b3261	b3845	Q16254	Q9C004	YHR084W	YHR084W
At5g61850	At2g27520	Q24533	Q9VX18	b3261	b3846	Q16254	Q8WWW0	YHR084W	YBR130C
At5g61850	At2g27650	Q24533	Q7JVF1	b3261	b3261	Q16254	Q8TF76	YHR084W	YER184C
At5g61850	At2g27660	Q24533	O97182	b3261	b1566	Q16254	Q9H977	YHR084W	YER184C
At5g61850	At2g27670	Q24533	Q0E965	b3261	b4122	Q16254	Q8TED0	YHR084W	YLR274W
At5g61850	At2g27810	Q24533	Q9XTL2	b3261	b3517	Q16254	Q9BYD9	YHR084W	YLR274W
At5g61850	At2g27820	Q24533	Q9VTY8	b3261	b1493	Q16254	Q6QEF8	YHR084W	YMR107W
At5g61850	At2g27830	Q24533	Q9VDI1	b3261	b1492	Q16254	Q96EX3	YHR084W	YIL054W
At5g61850	At2g27840	Q24533	Q7KT16	b3261	b3516	Q16254	Q504Y2	YHR084W	YKR089C
At5g61850	At2g28200	Q24533	Q9V3Q6	b3261	b2980	Q16254	Q6NXE6	YHR084W	YJR120W
At5g61850	At2g28350	Q24533	Q9VBP3	b3261	b3870	Q16254	Q96DN5	YHR084W	YHR151C
At5g61850	At2g28360	Q24533	Q9XYR0	b3261	b3868	Q16254	Q8WXH5	YHR084W	YDR073W
At5g61850	At2g28520	Q24533	Q9V3Z1	b3261	b3869	Q16254	B3KW16	YHR084W	YFR025C
At5g61850	At2g28610	Q24533	Q7JW03	b3261	b0809	Q16254	Q8WTQ7	YHR084W	YOR140W
At5g61850	At2g28620	Q24533	Q7K738	b3261	b2241	Q16254	Q8TDR2	YHR084W	YGR170W
At5g61850	At2g28640	Q24533	Q9VWX2	b3261	b2242	Q16254	Q8WTR2	YHR084W	YHR005C
At5g61850	At2g28650	Q24533	Q8IR23	b3261	b2243	Q16254	Q6IQ55	YHR084W	YHR005C
At5g61850	At2g28660	Q24533	Q9VTY6	b3261	b2239	Q16254	Q8IV35	YHR084W	YNL142W
At5g61850	At2g28671	Q24533	Q9W1N4	b3261	b2240	Q16254	Q8N136	YHR084W	YFR031C
At5g61850	At2g28725	Q24533	Q9VA38	b3261	b2400	Q16254	Q8IY84	YHR084W	YDR310C
At5g61850	At2g28730	Q24533	Q9VSF3	b3261	b2579	Q16254	Q5SW24	YHR084W	YKL072W
At5g61850	At2g28740	Q24533	P23572	b3261	b2507	Q16254	Q86Z02	YHR084W	YIL160C
At5g61850	At2g28920	Q24533	Q9XTN2	b3261	b2508	Q16254	Q3MJ13	YHR084W	YPL242C
At5g61850	At2g28930	Q24533	O96433	b3261	b2231	Q16254	Q5MAI5	YHR084W	YPL242C
At5g61850	At2g28940	Q24533	P54353	b3261	b3699	Q16254	Q8NFH3	YHR084W	YPL242C
At5g61850	At2g28950	Q24533	O17468	b3261	b1182	Q16254	O95170	YHR084W	YJR110W
At5g61850	At2g29080	Q24533	P05205	b3261	b1237	Q16254	Q52WX2	YHR084W	YJR110W
At5g61850	At2g29090	Q24533	P28466	b3261	b4000	Q15329	P38398	YHR084W	YPR027C
At5g61850	At2g29263	Q24533	Q9VC96	b3261	b0440	O75461	P38398	YHR084W	YJL080C
At5g61850	At2g29290	Q24533	Q95SH0	b3261	b0972	O75461	P52803	YHR084W	YCR068W
At5g61850	At2g29330	Q24533	Q9W3X3	b3261	b0973	O75461	P39086	YHR084W	YEL044W
At5g61850	At2g29340	Q24533	Q9VV75	b3261	b0974	O75461	P10644	YHR084W	YFR009W
At5g61850	At2g29350	Q24533	Q9V7W9	b3261	b0975	O75461	Q09028	YHR084W	YDL024C
At5g61850	At2g29650	Q24533	Q9VPR4	b3261	b0976	O75461	O96017	YHR084W	YHR150W
At5g61850	At2g29654	Q24533	Q9W003	b3261	b0977	O75461	Q8NG66	YHR084W	YLR164W
At5g61850	At2g29940	Q24533	Q9V3J8	b3261	b3168	O75461	Q8NI36	YHR084W	YLR350W
At5g61850	At2g29940	Q24533	Q0KHT7	b3261	b1732	Q66K89	P20248	YHR084W	YER120W
At5g61850	At2g29950	Q24533	P26308	b3261	b0116	P18146	P24385	YHR084W	YNL090W
At5g61850	At2g29960	Q24533	P23647	b3261	b4034	P18146	P15391	YHR084W	YNL090W
At5g61850	At2g30060	Q24533	P52295	b3261	b4033	P18146	P19419	YHR084W	YOR248W
At5g61850	At2g30070	Q24533	Q9V9E3	b3261	b4032	P18146	P17948	YHR084W	YMR239C
At5g61850	At2g30300	Q24533	O01404	b3261	b1531	P18146	Q16665	YHR084W	YAL061W
At5g61850	At2g30310	Q24533	Q9W0T5	b3261	b1532	P18146	P01344	YHR084W	YBR081C
At5g61850	At2g30424	Q24533	P10041	b3261	b1530	P18146	P04085	YHR084W	YJL127C
At5g61850	At2g30430	Q24533	Q7KRY6	b3261	b2783	P18146	P37231	YHR084W	YKL022C
At5g61850	At2g30430	Q24533	Q9VAT2	b3261	b2782	P18146	P21731	YHR084W	YLL067C
At5g61850	At2g30490	Q24533	P42570	b3261	b2781	P18146	O15350	YHR084W	YLL067C
At5g61850	At2g30500	Q24533	Q24371	b3261	b2149	P18146	P56705	YHR084W	YLL067C
At5g61850	At2g30580	Q24533	Q9W550	b3261	b2148	P11161	P01344	YHR084W	YLL067C
At5g61850	At2g30590	Q24533	Q9W4Z9	b3261	b4219	Q15723	P55072	YHR084W	YIR015W
At5g61850	At2g30990	Q24533	Q9W3K3	b3261	b3599	P19419	P23471	YHR084W	YDR448W
At5g61850	At2g31005	Q24533	Q9W3I9	b3261	b3600	P41970	P01100	YHR084W	YGL195W
At5g61850	At2g31150	Q24533	Q9VYT3	b3261	b3601	P11308	P29474	YHR084W	YPR192W
At5g61850	At2g31160	Q24533	O62602	b3261	b3225	P03372	P08588	YHR084W	YPR192W
At5g61850	At2g31230	Q24533	Q7KUZ5	b3261	b3223	P03372	P15514	YHR084W	YGL178W
At5g61850	At2g31320	Q24533	Q0KHS0	b3261	b3222	P03372	Q99728	YHR084W	YGL178W
At5g61850	At2g31335	Q24533	Q9VWW4	b3261	b3224	P03372	P12644	YHR084W	YDR036C
At5g61850	At2g31350	Q24533	Q9VPU4	b3261	b1224	P03372	P51636	YHR084W	YGR043C
At5g61850	At2g31360	Q24533	Q9VMI1	b3261	b1225	P03372	Q13191	YHR084W	YMR197C
At5g61850	At2g31390	Q24533	Q9VMH4	b3261	b1227	P03372	P14635	YHR084W	YMR326C
At5g61850	At2g31400	Q24533	Q9VLT9	b3261	b1226	P03372	P06729	YHR084W	YLR360W
At5g61850	At2g31780	Q24533	Q9VLN1	b3261	b1223	P03372	P06493	YHR084W	YKL179C
At5g61850	At2g31780	Q24533	Q9VLL4	b3261	b1109	P03372	Q9NSE2	YHR084W	YPL223C
At5g61850	At2g31790	Q24533	Q9VIP4	b3261	b1109	P03372	P41279	YHR084W	YDR088C
At5g61850	At2g32090	Q24533	A1Z6I7	b3261	b3365	P03372	P46109	YHR084W	YER064C
At5g61850	At2g32100	Q24533	Q7K4B2	b3261	b3367	P03372	Q16539	YHR084W	YER064C
At5g61850	At2g32510	Q24533	Q7JQ36	b3261	b3366	P03372	Q13474	YHR084W	YML091C
At5g61850	At2g32765	Q24533	Q5U0X8	b3261	b2234	P03372	Q16828	YHR084W	YNR002C
At5g61850	At2g32770	Q24533	A1Z8D0	b3261	b2235	P03372	P20827	YHR084W	YBR049C
At5g61850	At2g33170	Q24533	Q7K012	b3261	b4070	P03372	Q7KZI7	YHR084W	YDR044W
At5g61850	At2g33175	Q24533	Q9W1G4	b3261	b4071	P03372	P54753	YHR084W	YJL157C
At5g61850	At2g33180	Q24533	Q9W0R3	b3261	b4072	P03372	P03372	YHR084W	YER089C
At5g61850	At2g33190	Q24533	Q9W0B8	b3261	b4073	P03372	O00482	YHR084W	YFR022W
At5g61850	At2g33350	Q24533	Q9VRL1	b3261	b4074	P03372	P23771	YHR084W	YKL095W
At5g61850	At2g33350	Q24533	Q94533	b3261	b4075	P03372	Q14449	YHR084W	YKL095W
At5g61850	At2g33360	Q24533	Q8IQ91	b3261	b4076	P03372	Q16665	YHR084W	YER033C
At5g61850	At2g33430	Q24533	Q9VSJ6	b3261	b2288	P03372	P08476	YHR084W	YIL016W
At5g61850	At2g33435	Q24533	Q9VT29	b3261	b2287	P03372	P26010	YHR084W	YCR010C
At5g61850	At2g33500	Q24533	Q9VPB7	b3261	b2286	P03372	P35968	YHR084W	YLR451W
At5g61850	At2g33509	Q24533	Q9VN82	b3261	b2285	P03372	P10721	YHR084W	YFR017C
At5g61850	At2g33510	Q24533	Q0KI87	b3261	b2284	P03372	Q14974	YHR084W	YOR315W
At5g61850	At2g34050	Q24533	Q9VGF9	b3261	b2283	P03372	P07948	YHR084W	YOR315W
At5g61850	At2g34060	Q24533	Q9VG38	b3261	b2282	P03372	Q99683	YHR084W	YBL026W
At5g61850	At2g34650	Q24533	Q24468	b3261	b2281	P03372	O94972	YHR084W	YKR013W
At5g61850	At2g34655	Q24533	Q9VFF0	b3261	b2280	P03372	P01106	YHR084W	YKR013W
At5g61850	At2g34660	Q24533	Q9VEV1	b3261	b2279	P03372	Q99836	YHR084W	YKR038C
At5g61850	At2g35060	Q24533	Q5U110	b3261	b2278	P03372	O75293	YHR084W	YIR027C
At5g61850	At2g35070	Q24533	Q9VEN3	b3261	b2277	P03372	P01111	YHR084W	YIR027C
At5g61850	At2g35700	Q24533	Q9VDF4	b3261	b2276	P03372	O43847	YHR084W	YBR103W
At5g61850	At2g35900	Q24533	Q9VDE3	b3261	b3169	P03372	P41231	YHR084W	YBL038W
At5g61850	At2g35910	Q24533	Q9VCL7	b3261	b1335	P03372	P43034	YHR084W	YDR213W
At5g61850	At2g35920	Q24533	Q9Y1T2	b3261	b1739	P03372	P19021	YHR084W	YBR239C
At5g61850	At2g35930	Q24533	Q9XZ53	b3261	b4376	P03372	P27986	YHR084W	YAR053W
At5g61850	At2g35950	Q24533	Q9VBU8	b3261	b3073	P03372	P01236	YHR084W	YNL278W
At5g61850	At2g36300	Q24533	Q9VB25	b3261	b0052	P03372	Q12913	YHR084W	YOR256C
At5g61850	At2g36305	Q24533	Q9VAU5	b3261	b0903	P03372	P20338	YHR084W	YGL193C
At5g61850	At2g36570	Q24533	Q9VA78	b3261	b3164	P03372	P62826	YHR084W	YLR212C
At5g61850	At2g36571	Q24533	Q9VXE3	b3261	b4111	P03372	Q15382	YHR084W	YKL162C
At5g61850	At2g36580	Q24533	Q9VPY2	b3261	b1101	P03372	P23443	YHR084W	YAL040C
At5g61850	At2g36740	Q24533	Q9V3C8	b3261	b1101	P03372	Q07889	YHR084W	YOR318C
At5g61850	At2g36750	Q24533	Q9VXE8	b3261	b0945	P03372	P42224	YHR084W	YCR019W
At5g61850	At2g36750	Q24533	Q7K5M6	b3261	b0405	P03372	P01135	YHR084W	YIL164C
At5g61850	At2g36800	Q24533	Q9VT40	b3261	b3167	P03372	P11388	YHR084W	YER054C
At5g61850	At2g36810	Q24533	A1Z9D7	b3261	b3170	P03372	P30291	YHR084W	YJL046W
At5g61850	At2g36885	Q24533	Q9VGI4	b3261	b3231	P03372	P41221	YHR084W	YOR028C
At5g61850	At2g36890	Q24533	Q9W4H9	b3261	b3230	P03372	P63104	YHR084W	YPR091C
At5g61850	At2g36890	Q24533	Q9VWQ2	b3261	b3165	P03372	Q13467	YHR084W	YOL117W
At5g61850	At2g36950	Q24533	Q9W450	b3261	b0051	P03372	Q13112	YHR084W	YOR077W
At5g61850	At2g36960	Q24533	Q24324	b3261	b1480	P03372	O15169	YHR084W	YPR002W
At5g61850	At2g37170	Q24533	Q09147	b3261	b1274	P03372	O75084	YHR084W	YOR127W
At5g61850	At2g37180	Q24533	Q9W2E7	b3261	b1274	P03372	O43791	YHR084W	YLL013C
At5g61850	At2g37380	Q24533	Q9VUR4	b3261	b1229	P03372	Q9BUB5	YHR084W	YOR066W
At5g61850	At2g37570	Q24533	Q95SI0	b3261	b1421	P03372	Q13546	YHR084W	YCR061W
At5g61850	At2g37580	Q24533	Q7K4B3	b3261	b3965	P03372	P62491	YHR084W	YCR061W
At5g61850	At2g37580	Q24533	P45890	b3261	b3166	P03372	O14543	YHR084W	YMR109W
At5g61850	At2g37900	Q24533	O76523	b3261	b3980	P03372	O60239	YHR084W	YLR334C
At5g61850	At2g37910	Q24533	Q9VM21	b3261	b3566	P03372	P24588	YHR084W	YGR109C
At5g61850	At2g38120	Q24533	Q7K2X8	b3261	b3567	P03372	O43324	YHR084W	YGR109C
At5g61850	At2g38130	Q24533	Q960Q8	b3261	b3568	P03372	Q92844	YHR084W	YGR109C
At5g61850	At2g38304	Q24533	Q7YU60	b3261	b3569	P03372	Q96S59	YHR084W	YDR242W
At5g61850	At2g38310	Q24533	Q95TP2	b3261	b1797	P03372	P50616	YHR084W	YLR094C
At5g61850	At2g38450	Q24533	P91943	b3261	b2236	P03372	Q9NYY3	YHR084W	YBR007C
At5g61850	At2g38460	Q24533	Q7KNF5	b3261	b3221	P03372	Q13007	YHR084W	YBR007C
At5g61850	At2g38730	Q24533	Q9UB78	b3261	b4068	P03372	Q9H0M0	YHR084W	YLR114C
At5g61850	At2g38740	Q24533	Q1WWC9	b3261	b1796	P03372	Q00587	YHR084W	YGR288W
At5g61850	At2g38750	Q24533	Q9VX75	b1921	b1042	P03372	Q13610	YHR084W	YCL024W
At5g61850	At2g39170	Q24533	Q7K7G0	b1921	b1041	P03372	O96017	YHR084W	YPR065W
At5g61850	At2g39175	Q24533	Q961J4	b1921	b1043	P03372	Q9Y6W6	YHR084W	YGL145W
At5g61850	At2g39240	Q24533	Q9W3W1	b1921	b1040	P03372	Q15061	YHR084W	YGL145W
At5g61850	At2g39240	Q24533	Q9VIN1	b1921	b1039	P03372	Q10713	YHR084W	YHR137W
At5g61850	At2g39250	Q24533	Q7KSB7	b1921	b1038	P03372	Q9H488	YHR084W	YLR141W
At5g61850	At2g39250	Q24533	Q8SZD0	b1921	b1037	P03372	Q96BR1	YHR084W	YNL283C
At5g61850	At2g39260	Q24533	Q17Q84	b1921	b1891	P03372	Q13145	YHR084W	YNL283C
At5g61850	At2g39270	Q24533	B7Z025	b1921	b1892	P03372	Q9Y2X7	YHR084W	YMR198W
At5g61850	At2g39435	Q24533	Q29R48	b1921	b1493	P03372	Q9UHY1	YHR084W	YIR018W
At5g61850	At2g39440	Q24533	A1Z9X0	b1921	b1492	P03372	Q9P2S5	YHR084W	YIR018W
At5g61850	At2g39710	Q24533	Q8T085	b1921	b3512	P03372	Q9NZJ0	YHR084W	YLR132C
At5g61850	At2g39720	Q24533	Q95U62	b1921	b3510	P03372	Q9H4D1	YHR084W	YMR173W
At5g61850	At2g39800	Q24533	Q7JRI4	b1921	b3509	P03372	Q5MNZ9	YHR084W	YMR173W
At5g61850	At2g39805	Q24533	Q7KSQ2	b1921	b3513	P03372	Q9NYS7	YHR084W	YLL066C
At5g61850	At2g39865	Q24533	Q9VHT2	b1921	b3514	P03372	Q9P2L0	YHR084W	YLL066C
At5g61850	At2g39870	Q24533	A1Z7T0	b1921	b2127	P03372	Q9H8T0	YHR084W	YLL066C
At5g61850	At2g40330	Q24533	E2QCZ5	b1921	b4376	P03372	Q8TBZ3	YHR084W	YLL066C
At5g61850	At2g40340	Q24533	Q1RL19	b1921	b3508	P03372	Q96CG3	YHR084W	YDR043C
At5g61850	At2g40600	Q24533	Q4QQA7	b2805	b2800	P03372	Q6NXE6	YHR084W	YER075C
At5g61850	At2g40610	Q24533	Q59DW8	b2805	b2802	P03372	B3KW16	YHR084W	YER075C
At5g61850	At2g40660	Q24533	Q6NR03	b2805	b2803	Q92731	P39748	YHR084W	YJL187C
At5g61850	At2g40670	Q24533	Q7K1M7	b2805	b2799	Q92731	Q14814	YHR084W	YJL187C
At5g61850	At2g40890	Q24533	Q7KM08	b2805	b2801	Q92731	Q9ULL4	YHR084W	YFL030W
At5g61850	At2g40900	Q24533	Q7KV88	b2805	b2805	Q92731	P01236	YHR084W	YOR219C
At5g61850	At2g40940	Q24533	Q8IMC6	b2805	b2804	Q92731	P21980	YHR084W	YIL119C
At5g61850	At2g40950	Q24533	Q8MQQ3	b0683	b0451	Q92731	Q15642	YHR084W	YIL119C
At5g61850	At2g41000	Q24533	Q8T0L6	b0683	b0928	P11474	P11474	YHR084W	YLR135W
At5g61850	At2g41010	Q24533	Q8T5S9	b0683	b2155	P14921	O95477	YHR084W	YFR035C
At5g61850	At2g41170	Q24533	Q95TJ1	b0683	b0240	P14921	P00519	YHR084W	YBR020W
At5g61850	At2g41178	Q24533	Q961E7	b0683	b0432	P14921	P78348	YHR084W	YJL144W
At5g61850	At2g41240	Q24533	Q9BKJ2	b0683	b0431	P14921	P24666	YHR084W	YLR402W
At5g61850	At2g41250	Q24533	Q9I7T8	b0683	b0430	P14921	P62736	YHR084W	YDR011W
At5g61850	At2g41260	Q24533	Q9NCP8	b0683	b0429	P14921	P60709	YHR084W	YDR011W
At5g61850	At2g41260	Q24533	Q9U1K8	b0683	b0428	P14921	P63261	YHR084W	YPR013C
At5g61850	At2g41280	Q24533	Q9V8V8	b0683	b0596	P14921	O96019	YHR084W	YPR013C
At5g61850	At2g41310	Q24533	Q9VE72	b0683	b0595	P14921	Q04771	YHR084W	YKL098W
At5g61850	At2g41370	Q24533	Q9VI13	b0683	b0593	P14921	P36896	YHR084W	YHR071W
At5g61850	At2g41380	Q24533	Q9VJA1	b0683	b0583	P14921	P00813	YHR084W	YGL039W
At5g61850	At2g41380	Q24533	Q9VQ54	b0683	b0594	P14921	O14672	YHR084W	YBR162C
At5g61850	At2g41745	Q24533	Q9VU14	b0683	b0586	P14921	P09874	YHR084W	YBR162C
At5g61850	At2g41750	Q24533	Q9VX41	b0683	b0597	P14921	Q9UKK3	YHR084W	YHR156C
At5g61850	At2g41810	Q24533	Q9VYK6	b0683	b0591	P14921	P08588	YHR084W	YDR279W
At5g61850	At2g41820	Q24533	Q9VZD7	b0683	b3006	P14921	P25098	YHR084W	YKL037W
At5g61850	At2g41940	Q24533	Q9W0R9	b0683	b3005	P14921	O95782	YHR084W	YHR139C
At5g61850	At2g41945	Q24533	Q9W2J2	b0683	b4291	P14921	O94973	YHR084W	YMR319C
At5g61850	At2g41950	P11420	P92177	b0683	b4290	P14921	P63010	YHR084W	YMR319C
At5g61850	At2g41997	P11420	P29310	b0683	b4289	P14921	P31749	YHR084W	YBR085W
At5g61850	At2g42020	P11420	P10987	b0683	b4288	P14921	P31751	YHR084W	YJL170C
At5g61850	At2g42030	P11420	P10981	b0683	b4287	P14921	O15123	YHR084W	YHL001W
At5g61850	At2g42180	P11420	Q9VZF4	b0683	b4293	P14921	P04083	YHR084W	YIL137C
At5g61850	At2g42180	P11420	Q8INB9	b0683	b4292	P14921	O14727	YHR084W	YKR027W
At5g61850	At2g42190	P11420	P13395	b0683	b3408	P14921	Q92870	YHR084W	YFL047W
At5g61850	At2g42430	P11420	Q01842	b0683	b3409	P14921	P25054	YHR084W	YFL047W
At5g61850	At2g42440	P11420	P18824	b0683	b3410	P14921	Q13490	YHR084W	YER124C
At5g61850	At2g42440	P11420	P45888	b0683	b0584	P14921	Q13489	YHR084W	YER124C
At5g61850	At2g42530	P11420	Q9V407	b0683	b0592	P14921	P98170	YHR084W	YLL015W
At5g61850	At2g42530	P11420	P35128	b0683	b0588	P14921	O15392	YHR084W	YGR180C
At5g61850	At2g42540	P11420	P23645	b0683	b0590	P14921	P10398	YHR084W	YLR463C
At5g61850	At2g42870	P11420	Q24157	b0683	b0587	P14921	P48444	YHR084W	YHL049C
At5g61850	At2g42880	P11420	P08630	b0683	b0589	P14921	P15514	YHR084W	YPR144C
At5g61850	At2g43050	P11420	Q03017	b0683	b0585	P14921	P49703	YHR084W	YNL230C
At5g61850	At2g43060	P11420	Q24210	b0683	b0150	P14921	P62330	YHR084W	YIL166C
At5g61850	At2g43060	P11420	P40793	b0683	b0153	P14921	P08134	YHR084W	YHR048W
At5g61850	At2g43240	P11420	A1ZA47	b0683	b0151	P14921	Q13017	YHR084W	YPL256C
At5g61850	At2g43250	P11420	Q9VFG8	b0683	b0152	P14921	P49407	YHR084W	YPL256C
At5g61850	At2g43290	P11420	Q7K0Y1	b0683	b1102	P14921	P32121	YHR084W	YPL256C
At5g61850	At2g43300	P11420	Q9VFD5	b0683	b4367	P14921	P18846	YHR084W	YPL116W
At5g61850	At2g43310	P11420	Q7K0L4	b0683	b0805	P14921	Q13315	YHR084W	YDR214W
At5g61850	At2g43320	P11420	Q1LZ08	b0683	b1891	P14921	P16615	YHR084W	YKL201C
At5g61850	At2g43330	P11420	P19538	b0683	b1892	P14921	Q13535	YHR084W	YKL201C
At5g61850	At2g43390	P11420	Q9U1H0	b0683	b1334	P14921	Q99728	YHR084W	YHL016C
At5g61850	At2g43390	P11420	P54367	b0683	b1905	P14921	P24385	YHR084W	YHL016C
At5g61850	At2g43400	P11420	Q960N3	b0683	b4122	P14921	O00512	YHR084W	YOL026C
At5g61850	At2g43560	P11420	P10040	b0683	b1611	P14921	P11274	YHR084W	YPR111W
At5g61850	At2g43570	P11420	P29349	b0683	b0683	P14921	P51451	YHR084W	YFL027C
At5g61850	At2g44050	P11420	O46036	b0683	b3124	P14921	P12644	YHR084W	YJL163C
At5g61850	At2g44060	P11420	P14785	b0683	b3126	P14921	P34820	YHR084W	YKL091C
At5g61850	At2g44065	P11420	P20439	b0683	b3127	P14921	Q13873	YHR084W	YDL240W
At5g61850	At2g44480	P11420	Q9I7I0	b0683	b3125	P14921	P15056	YHR084W	YER037W
At5g61850	At2g44480	P11420	P54733	b0683	b1761	P14921	P51587	YHR084W	YOR356W
At5g61850	At2g44490	P11420	P98081	b0683	b0167	P14921	O43683	YHR084W	YGL118C
At5g61850	At2g44570	P11420	Q24114	b0683	b0450	P14921	O60566	YHR084W	YGR152C
At5g61850	At2g44570	P11420	P31007	b0683	b3212	P14921	Q08345	YHR084W	YGR152C
At5g61850	At2g44581	P11420	P49762	b0683	b3213	P14921	Q16566	YHR084W	YOL081W
At5g61850	At2g44600	P11420	P07713	b0683	b3214	P14921	Q13557	YHR084W	YOL081W
At5g61850	At2g44610	P11420	Q08012	b0683	b2029	P14921	Q13555	YHR084W	YOR138C
At5g61850	At2g44760	P11420	Q23985	b0683	b0755	P14921	Q14790	YHR084W	YNL287W
At5g61850	At2g44770	P11420	Q9VDW6	b0683	b2579	P14921	P22681	YHR084W	YMR058W
At5g61850	At2g44910	P11420	P25867	b0683	b3324	P14921	Q13191	YHR084W	YLR436C
At5g61850	At2g44920	P11420	P04412	b0683	b3325	P14921	P20248	YHR084W	YCR088W
At5g61850	At2g45050	P11420	P02836	b0683	b3326	P14921	P14635	YHR084W	YNR073C
At5g61850	At2g45060	P11420	P48462	b0683	b3327	P14921	P24863	YHR084W	YLR327C
At5g61850	At2g45070	P11420	Q24342	b0683	b3328	P14921	P30279	YHR084W	YBR229C
At5g61850	At2g45120	P11420	Q03043	b0683	b3329	P14921	P30281	YHR084W	YGR088W
At5g61850	At2g45126	P11420	P18106	b0683	b3330	P14921	P24864	YHR084W	YNL290W
At5g61850	At2g45130	P11420	P26016	b0683	b3331	P14921	P51959	YHR084W	YML133C
At5g61850	At2g45130	P11420	Q9VVX3	b0683	b3332	P14921	Q16589	YHR084W	YML133C
At5g61850	At2g45200	P11420	Q9NBW1	b0683	b3333	P14921	P51946	YHR084W	YOR109W
At5g61850	At2g45290	P11420	P48423	b0683	b3334	P14921	O60563	YHR084W	YOR131C
At5g61850	At2g45300	P11420	P32866	b0683	b3335	P14921	O60583	YHR084W	YIR033W
At5g61850	At2g45580	P11420	P16371	b0683	b2552	P14921	P06729	YHR084W	YJR147W
At5g61850	At2g45590	P11420	Q02936	b0683	b1732	P14921	P07766	YHR084W	YDR240C
At5g61850	At2g45660	P11420	Q24592	b0683	b3942	P14921	P20963	YHR084W	YLR107W
At5g61850	At2g45670	P11420	Q9W4Z4	b0683	b0116	P14921	P01730	YHR084W	YOR054C
At5g61850	At2g45685	P11420	P09208	b0683	b4019	P14921	P09564	YHR084W	YDL169C
At5g61850	At2g45690	P11420	Q9V3I5	b0683	b3938	P14921	P10747	YHR084W	YLR055C
At5g61850	At2g45900	P11420	Q9V853	b0683	b2392	P14921	P28908	YHR084W	YBR123C
At5g61850	At2g46080	P11420	Q8I7C3	b0683	b1821	P14921	P19397	YHR084W	YCL055W
At5g61850	At2g46090	P11420	Q8IR79	b0683	b1988	P14921	P11912	YHR084W	YDR501W
At5g61850	At2g46360	P11420	Q9VCX1	b0683	b1109	P14921	P50851	YHR084W	YLR121C
At5g61850	At2g46360	P11420	P42003	b0683	b1548	P14921	Q12834	YHR084W	YKR061W
At5g61850	At2g46370	P11420	P21519	b0683	b2675	P14921	P49427	YHR084W	YKR061W
At5g61850	At2g46410	P11420	P49071	b0683	b2676	P14921	P60953	YHR084W	YGL116W
At5g61850	At2g46420	P11420	Q9VUX2	b0683	b2673	P14921	P11802	YHR084W	YGL116W
At5g61850	At2g46610	P11420	Q9VVW5	b0683	b2674	P14921	Q00535	YHR084W	YFR028C
At5g61850	At2g46620	P11420	P49657	b0683	b0929	P14921	Q00534	YHR084W	YMR174C
At5g61850	At2g46840	P11420	P23696	b0683	b1243	P14921	P50613	YHR084W	YDL183C
At5g61850	At2g46850	P11420	P17917	b0683	b1244	P14921	P49336	YHR084W	YDL183C
At5g61850	At2g46850	P11420	P07207	b0683	b1245	P14921	P50750	YHR084W	YJL023C
At5g61850	At2g46940	P11420	Q9VVI3	b0683	b1246	P14921	P49918	YHR084W	YOR381W
At5g61850	At2g46950	P11420	P29503	b0683	b1247	P14921	P23528	YHR084W	YCR008W
At5g61850	At2g46960	P11420	Q9VVV9	b0683	b1658	P14921	O14757	YHR084W	YOL104C
At5g61850	At2g47160	P11420	Q9V6K3	b0683	b1062	P14921	P15882	YHR084W	YJR155W
At5g61850	At2g47170	P11420	P16554	b0683	b2106	P14921	P52757	YHR084W	YNR028W
At5g61850	At2g47230	P11420	Q7KVA1	b0683	b2107	P14921	Q99698	YHR084W	YDR470C
At5g61850	At2g47240	P11420	P11346	b0683	b2741	P14921	P20309	YHR084W	YOR082C
At5g61850	At2g47250	P11420	Q9VPC0	b0683	b0723	P14921	O15111	YHR084W	YLR255C
At5g61850	At2g47260	P11420	Q9W0V1	b0683	b0724	P14921	Q9NSE2	YHR084W	YFR032C
At5g61850	At2g47270	P11420	P12370	b0683	b0721	P14921	Q13216	YHR084W	YBR250W
At5g61850	At2g47440	P11420	Q05652	b0683	b0722	P14921	Q96CW1	YHR084W	YPL241C
At5g61850	At2g47450	P11420	P52304	b0683	b3908	P14921	O00299	YHR084W	YAL004W
At5g61850	At2g47460	P11420	P48461	b0683	b4063	P14921	P49759	YHR084W	YBR152W
At5g61850	At2g47470	P11420	Q27889	b0683	b4062	P14921	P49760	YHR084W	YGR233C
At5g61850	At2g47560	P11420	P18502	b0683	b0726	P14921	P49761	YHR084W	YGR233C
At5g61850	At2g47560	P11420	O18640	b0683	b0727	P14921	O14773	YHR084W	YLR110C
At5g61850	At2g47570	P11420	P08646	b0683	b0728	P14921	Q00610	YHR084W	YLR110C
At5g61850	At3g01090	P11420	Q9VFP2	b0683	b0729	P14921	Q9H4B4	YHR084W	YDL023C
At5g61850	At3g01100	P11420	Q94527	b0683	b1684	P14921	P41279	YHR084W	YOR048C
At5g61850	At3g01120	P11420	P20350	b0683	b1683	P14921	P16220	YHR084W	YHR143W
At5g61850	At3g01140	P11420	P22814	b0683	b1682	P14921	P15336	YHR084W	YHR143W
At5g61850	At3g01150	P11420	Q9VCR6	b0683	b1681	P14921	P46108	YHR084W	YCL028W
At5g61850	At3g01250	P11420	Q7KRY7	b0683	b1679	P14921	P46109	YHR084W	YJR095W
At5g61850	At3g01250	P11420	P54631	b0683	b1680	P14921	Q16539	YHR084W	YGR090W
At5g61850	At3g01260	P11420	P18168	b0683	b1546	P14921	P04141	YHR084W	YEL069C
At5g61850	At3g01260	P11420	P18431	b0683	b1252	P14921	P41240	YHR084W	YFL050C
At5g61850	At3g01270	P11420	Q9V3D5	b0683	b1252	P14921	P48729	YHR084W	YPL042C
At5g61850	At3g01490	P11420	P91682	b0683	b4511	P14921	P48730	YHR084W	YMR194W
At5g61850	At3g01500	P11420	Q01083	b0683	b1547	P14921	P78368	YHR084W	YBL044W
At5g61850	At3g01500	P11420	Q8MQW8	b0683	b2671	P14921	Q9Y6M4	YHR084W	YBL044W
At5g61850	At3g01680	P11420	P00528	b0683	b3441	P14921	P68400	YHR084W	YHL012W
At5g61850	At3g01690	P11420	Q24151	b0683	b4567	P14921	P19784	YHR084W	YBR296C
At5g61850	At3g02000	P11420	O44783	b0683	b3070	P14921	P67870	YHR084W	YDL071C
At5g61850	At3g02010	P11420	Q9Y0H4	b0683	b1973	P14921	Q05048	YHR084W	YJR010W
At5g61850	At3g02170	P11420	P28159	b0683	b1852	P14921	Q13363	YHR084W	YER137C
At5g61850	At3g02180	P11420	Q9V6K1	b3512	b0432	P14921	Q16619	YHR084W	YER137C
At5g61850	At3g02242	P11420	P22265	b3512	b0431	P14921	P35222	YHR084W	YBR114W
At5g61850	At3g02250	P11420	P36872	b3512	b0430	P14921	O75553	YHR084W	YGL102C
At5g61850	At3g02460	P11420	P25153	b3512	b0429	P14921	P98082	YHR084W	YDL049C
At5g61850	At3g02470	P11420	P09615	b3512	b0428	P14921	O43293	YHR084W	YDL049C
At5g61850	At3g03160	P11420	P40589	b3512	b0180	P14921	P09172	YHR084W	YJR051W
At5g61850	At3g03170	P11420	Q9W415	b3512	b1923	P14921	Q10586	YHR084W	YNL272C
At5g61850	At3g03180	P11420	Q7K7W5	b3512	b1493	P14921	Q92466	YHR084W	YER065C
At5g61850	At3g03190	P11420	Q7KLE5	b3512	b1492	P14921	P35638	YHR084W	YHR061C
At5g61850	At3g03190	P11420	O62531	b3512	b3512	P14921	Q9Y485	YHR084W	YDR037W
At5g61850	At3g03200	P11420	Q9VAS9	b3512	b3515	P14921	O00273	YHR084W	YGR040W
At5g61850	At3g03200	P11420	Q9VX09	b3512	b3516	P14921	O76075	YHR084W	YGR040W
[truncated: 15,033 more rows]

## Sheet: S2
Supplementary Table S2: attributes ranking after the attribute selection step
Attribute	Rank
average_nearest_neighbor_degree	1st
page_rank	2nd
degree	3rd
strength	4th
burt_constraint	5th
coreness	6th
closeness	7th
betweenness	8th
hub_score	9th
eigenvectors	10th
eccentricity	11th
transitivity	12th
subgraph_centrality	13th

## Sheet: S3
Supplementary Table S3: classification performance of each independent test set.
	Arabidopsis thaliana					Drosophila Melanogaster					Escherichia coli					Homo sapiens					Saccharomyces cerevisiae					mESC					mESC-J1					mESC-V65					mESC-E14
	Num. Instancias	Real class	Predicted class	error	Prediction probability	Num. Instancias	Real class	Predicted class	error	Prediction probability	Num. Instancias	Real class	Predicted class	error	Prediction probability	Num. Instancias	Real class	Predicted class	error	Prediction probability	Num. Instancias	Real class	Predicted class	error	Prediction probability	Num. Instancias	Real class	Predicted class	error	Prediction probability	Num. Instancias	Real class	Predicted class	error	Prediction probability	Num. Instancias	Real class	Predicted class	error	Prediction probability	Num. Instancias	Real class	Predicted class	error	Prediction probability
	CCI			73.9453		CCI			88.622		CCI			87.9925		CCI			68.23		CCI			73.9396		CCI			82.7116		CCI			82.9625		CCI			95.3374		CCI			100
1	1	regulators	regulators	-	0.804	1	regulators	regulators	-	0.994	1	regulators	regulators	-	0.797	1	regulators	regulators	-	0.804	1	regulators	regulators	-	0.804	1	regulators	regulators	-	0.994	1	regulators	regulators	-	0.994	1	regulators	regulators	-	0.994	1	regulators	regulators	-	0.994
1	2	regulators	regulators	-	0.804	2	regulators	regulators	-	0.994	2	regulators	regulators	-	0.797	2	regulators	regulators	-	0.804	2	regulators	regulators	-	0.804	2	regulators	regulators	-	0.994	2	regulators	regulators	-	0.994	2	regulators	regulators	-	0.994	2	targets	targets	-	0.938
1	3	regulators	regulators	-	0.804	3	regulators	regulators	-	0.994	3	regulators	regulators	-	0.797	3	regulators	regulators	-	0.804	3	regulators	regulators	-	0.804	3	regulators	regulators	-	0.994	3	regulators	regulators	-	0.994	3	regulators	regulators	-	0.994	3	targets	targets	-	0.938
1	4	regulators	regulators	-	0.804	4	regulators	regulators	-	0.994	4	regulators	regulators	-	0.797	4	regulators	regulators	-	0.804	4	regulators	regulators	-	0.804	4	regulators	regulators	-	0.994	4	regulators	regulators	-	0.994	4	targets	targets	-	0.953	4	targets	targets	-	0.938
1	5	regulators	regulators	-	0.804	5	regulators	regulators	-	0.994	5	regulators	regulators	-	0.797	5	regulators	regulators	-	0.804	5	regulators	regulators	-	0.804	5	regulators	regulators	-	0.994	5	regulators	regulators	-	0.994	5	targets	targets	-	0.953	5	targets	targets	-	0.938
1	6	regulators	regulators	-	0.804	6	regulators	regulators	-	0.994	6	regulators	regulators	-	0.93	6	regulators	regulators	-	0.804	6	regulators	regulators	-	0.804	6	regulators	regulators	-	0.994	6	regulators	regulators	-	0.994	6	targets	targets	-	0.938	6	targets	targets	-	0.938
1	7	regulators	regulators	-	0.804	7	regulators	regulators	-	0.804	7	regulators	regulators	-	0.797	7	regulators	regulators	-	0.804	7	regulators	regulators	-	0.804	7	regulators	regulators	-	0.994	7	targets	targets	-	0.769	7	targets	targets	-	0.938	7	targets	targets	-	0.938
1	8	regulators	regulators	-	0.804	8	regulators	regulators	-	0.994	8	regulators	regulators	-	0.937	8	regulators	regulators	-	0.804	8	regulators	regulators	-	0.804	8	regulators	regulators	-	0.994	8	targets	targets	-	0.938	8	targets	targets	-	0.938	8	targets	targets	-	0.938
1	9	regulators	regulators	-	0.804	9	regulators	regulators	-	0.994	9	regulators	regulators	-	0.797	9	regulators	regulators	-	0.804	9	regulators	regulators	-	0.804	9	regulators	regulators	-	0.994	9	targets	targets	-	0.769	9	targets	targets	-	0.953	9	targets	targets	-	0.938
1	10	regulators	regulators	-	0.804	10	regulators	regulators	-	0.994	10	regulators	regulators	-	0.797	10	regulators	regulators	-	0.804	10	regulators	regulators	-	0.804	10	regulators	regulators	-	0.994	10	targets	targets	-	0.938	10	targets	targets	-	0.938	10	targets	targets	-	0.938
1	11	regulators	regulators	-	0.804	11	regulators	regulators	-	0.994	11	regulators	regulators	-	0.797	11	regulators	regulators	-	0.804	11	regulators	regulators	-	0.804	11	regulators	regulators	-	0.994	11	targets	targets	-	0.938	11	targets	targets	-	0.953	11	targets	targets	-	0.938
1	12	regulators	regulators	-	0.804	12	regulators	regulators	-	0.994	12	regulators	regulators	-	0.797	12	regulators	regulators	-	0.804	12	regulators	regulators	-	0.804	12	regulators	regulators	-	0.994	12	targets	targets	-	0.938	12	targets	targets	-	0.953	12	targets	targets	-	0.938
1	13	regulators	regulators	-	0.804	13	regulators	regulators	-	0.994	13	regulators	regulators	-	0.797	13	regulators	regulators	-	0.804	13	regulators	regulators	-	0.804	13	regulators	regulators	-	0.994	13	targets	targets	-	0.938	13	targets	targets	-	0.953	13	targets	targets	-	0.938
1	14	regulators	regulators	-	0.804	14	regulators	regulators	-	0.994	14	regulators	regulators	-	0.517	14	regulators	regulators	-	0.804	14	regulators	regulators	-	0.804	14	regulators	regulators	-	0.994	14	targets	targets	-	0.938	14	targets	targets	-	0.769	14	targets	targets	-	0.938
1	15	regulators	regulators	-	0.804	15	regulators	regulators	-	0.994	15	regulators	regulators	-	0.797	15	regulators	regulators	-	0.804	15	regulators	regulators	-	0.804	15	regulators	regulators	-	0.994	15	targets	targets	-	0.938	15	targets	targets	-	0.769	15	targets	targets	-	0.938
1	16	regulators	regulators	-	0.804	16	regulators	regulators	-	0.804	16	regulators	regulators	-	0.797	16	regulators	regulators	-	0.804	16	regulators	regulators	-	0.517	16	regulators	regulators	-	0.994	16	targets	targets	-	0.938	16	targets	targets	-	0.769	16	targets	targets	-	0.938
1	17	regulators	regulators	-	0.804	17	regulators	regulators	-	0.994	17	regulators	regulators	-	0.797	17	regulators	regulators	-	0.804	17	regulators	regulators	-	0.804	17	regulators	regulators	-	0.994	17	targets	targets	-	0.769	17	targets	targets	-	0.769	17	targets	targets	-	0.938
1	18	regulators	regulators	-	0.804	18	regulators	regulators	-	0.994	18	regulators	regulators	-	0.93	18	regulators	regulators	-	0.804	18	regulators	regulators	-	0.804	18	regulators	regulators	-	0.994	18	targets	targets	-	0.938	18	targets	targets	-	0.938	18	targets	targets	-	0.938
1	19	regulators	regulators	-	0.804	19	regulators	regulators	-	0.994	19	regulators	regulators	-	0.797	19	regulators	regulators	-	0.804	19	regulators	regulators	-	0.804	19	regulators	regulators	-	0.994	19	targets	targets	-	0.769	19	targets	targets	-	0.769	19	targets	targets	-	0.938
1	20	regulators	regulators	-	0.804	20	regulators	regulators	-	0.994	20	regulators	regulators	-	0.797	20	regulators	regulators	-	0.804	20	regulators	regulators	-	0.804	20	regulators	regulators	-	0.994	20	targets	targets	-	0.938	20	targets	targets	-	0.953	20	targets	targets	-	0.938
1	21	regulators	regulators	-	0.804	21	regulators	regulators	-	0.994	21	regulators	regulators	-	0.797	21	regulators	regulators	-	0.804	21	regulators	regulators	-	0.804	21	regulators	regulators	-	0.994	21	targets	targets	-	0.769	21	targets	targets	-	0.769	21	targets	targets	-	0.938
1	22	regulators	regulators	-	0.804	22	regulators	regulators	-	0.994	22	regulators	regulators	-	0.797	22	regulators	regulators	-	0.804	22	regulators	regulators	-	0.804	22	regulators	regulators	-	0.994	22	targets	targets	-	0.769	22	targets	targets	-	0.769	22	targets	targets	-	0.938
1	23	regulators	regulators	-	0.804	23	regulators	regulators	-	0.994	23	regulators	regulators	-	0.797	23	regulators	regulators	-	0.804	23	regulators	regulators	-	0.804	23	regulators	regulators	-	0.994	23	targets	targets	-	0.938	23	targets	targets	-	0.769	23	targets	targets	-	0.938
1	24	regulators	regulators	-	0.804	24	regulators	regulators	-	0.994	24	regulators	regulators	-	0.797	24	regulators	regulators	-	0.804	24	regulators	regulators	-	0.804	24	regulators	regulators	-	0.994	24	targets	targets	-	0.769	24	targets	targets	-	0.938	24	targets	targets	-	0.938
1	25	regulators	regulators	-	0.804	25	regulators	regulators	-	0.994	25	regulators	regulators	-	0.797	25	regulators	regulators	-	0.804	25	regulators	regulators	-	0.804	25	regulators	regulators	-	0.994	25	targets	targets	-	0.938	25	targets	targets	-	0.769	25	targets	targets	-	0.938
1	26	regulators	regulators	-	0.804	26	regulators	regulators	-	0.994	26	regulators	regulators	-	0.797	26	regulators	regulators	-	0.804	26	regulators	regulators	-	0.804	26	regulators	regulators	-	0.994	26	targets	targets	-	0.938	26	targets	targets	-	0.938	26	targets	targets	-	0.938
1	27	regulators	regulators	-	0.804	27	regulators	regulators	-	0.994	27	regulators	regulators	-	0.937	27	regulators	regulators	-	0.804	27	regulators	regulators	-	0.804	27	regulators	regulators	-	0.994	27	targets	targets	-	0.769	27	targets	targets	-	0.953	27	targets	targets	-	0.938
1	28	regulators	regulators	-	0.804	28	regulators	regulators	-	0.994	28	regulators	regulators	-	0.93	28	regulators	regulators	-	0.804	28	regulators	regulators	-	0.804	28	regulators	regulators	-	0.994	28	targets	targets	-	0.938	28	targets	targets	-	0.953	28	targets	targets	-	0.938
1	29	regulators	regulators	-	0.804	29	regulators	regulators	-	0.994	29	regulators	regulators	-	0.797	29	regulators	regulators	-	0.804	29	regulators	regulators	-	0.804	29	regulators	regulators	-	0.994	29	targets	targets	-	0.938	29	targets	targets	-	0.769	29	targets	targets	-	0.938
1	30	regulators	regulators	-	0.804	30	regulators	regulators	-	0.994	30	regulators	regulators	-	0.797	30	regulators	regulators	-	0.804	30	regulators	regulators	-	0.804	30	regulators	regulators	-	0.994	30	targets	targets	-	0.938	30	targets	targets	-	0.938	30	targets	targets	-	0.938
1	31	regulators	regulators	-	0.804	31	regulators	regulators	-	0.994	31	regulators	regulators	-	0.937	31	regulators	regulators	-	0.804	31	regulators	regulators	-	0.804	31	regulators	regulators	-	0.994	31	targets	targets	-	0.938	31	targets	targets	-	0.953	31	targets	targets	-	0.938
1	32	regulators	regulators	-	0.804	32	regulators	regulators	-	0.994	32	regulators	regulators	-	0.797	32	regulators	regulators	-	0.804	32	regulators	regulators	-	0.804	32	regulators	regulators	-	0.994	32	targets	targets	-	0.938	32	targets	targets	-	0.769	32	targets	targets	-	0.938
1	33	regulators	regulators	-	0.804	33	regulators	regulators	-	0.994	33	regulators	regulators	-	0.93	33	regulators	regulators	-	0.804	33	regulators	regulators	-	0.804	33	regulators	regulators	-	0.994	33	targets	targets	-	0.938	33	targets	targets	-	0.953	33	targets	targets	-	0.938
1	34	regulators	regulators	-	0.804	34	regulators	regulators	-	0.994	34	regulators	regulators	-	0.797	34	regulators	regulators	-	0.804	34	regulators	regulators	-	0.804	34	regulators	regulators	-	0.994	34	targets	targets	-	0.769	34	targets	targets	-	0.938	34	targets	targets	-	0.938
1	35	regulators	regulators	-	0.804	35	regulators	regulators	-	0.994	35	regulators	regulators	-	0.797	35	regulators	regulators	-	0.804	35	regulators	regulators	-	0.797	35	regulators	regulators	-	0.994	35	targets	targets	-	0.769	35	targets	targets	-	0.769	35	targets	targets	-	0.938
1	36	regulators	regulators	-	0.804	36	regulators	regulators	-	0.994	36	regulators	regulators	-	0.937	36	regulators	regulators	-	0.804	36	regulators	regulators	-	0.804	36	regulators	regulators	-	0.994	36	targets	targets	-	0.769	36	targets	targets	-	0.953	36	targets	targets	-	0.938
1	37	regulators	regulators	-	0.804	37	regulators	regulators	-	0.994	37	regulators	regulators	-	0.93	37	regulators	regulators	-	0.804	37	regulators	regulators	-	0.804	37	regulators	regulators	-	0.994	37	targets	targets	-	0.769	37	targets	targets	-	0.769	37	targets	targets	-	0.938
1	38	regulators	regulators	-	0.804	38	regulators	regulators	-	0.994	38	regulators	regulators	-	0.797	38	regulators	regulators	-	0.804	38	regulators	regulators	-	0.804	38	regulators	regulators	-	0.994	38	targets	targets	-	0.938	38	targets	targets	-	0.953	38	targets	targets	-	0.938
1	39	regulators	regulators	-	0.804	39	regulators	regulators	-	0.994	39	regulators	regulators	-	0.797	39	regulators	regulators	-	0.804	39	regulators	regulators	-	0.804	39	regulators	regulators	-	0.994	39	targets	targets	-	0.938	39	targets	targets	-	0.953	39	targets	targets	-	0.938
1	40	regulators	regulators	-	0.804	40	regulators	regulators	-	0.804	40	regulators	regulators	-	0.797	40	regulators	regulators	-	0.804	40	regulators	regulators	-	0.804	40	regulators	regulators	-	0.994	40	targets	targets	-	0.938	40	targets	targets	-	0.769	40	targets	targets	-	0.938
1	41	regulators	regulators	-	0.804	41	regulators	regulators	-	0.994	41	regulators	regulators	-	0.93	41	regulators	regulators	-	0.804	41	regulators	regulators	-	0.804	41	targets	targets	-	0.953	41	targets	targets	-	0.769	41	targets	targets	-	0.938	41	targets	targets	-	0.938
1	42	regulators	regulators	-	0.804	42	regulators	regulators	-	0.994	42	regulators	regulators	-	0.937	42	regulators	regulators	-	0.804	42	regulators	regulators	-	0.797	42	targets	targets	-	0.769	42	targets	targets	-	0.938	42	targets	targets	-	0.769	42	targets	targets	-	0.938
1	43	regulators	regulators	-	0.804	43	regulators	regulators	-	0.994	43	regulators	regulators	-	0.797	43	regulators	regulators	-	0.804	43	regulators	regulators	-	0.804	43	targets	targets	-	0.953	43	targets	targets	-	0.769	43	targets	targets	-	0.953	43	targets	targets	-	0.938
1	44	regulators	regulators	-	0.804	44	regulators	regulators	-	0.994	44	regulators	regulators	-	0.797	44	regulators	regulators	-	0.804	44	regulators	regulators	-	0.804	44	targets	targets	-	0.769	44	targets	targets	-	0.769	44	targets	targets	-	0.953	44	targets	targets	-	0.938
1	45	regulators	regulators	-	0.804	45	regulators	regulators	-	0.994	45	regulators	regulators	-	0.797	45	regulators	regulators	-	0.804	45	regulators	regulators	-	0.804	45	targets	targets	-	0.953	45	targets	targets	-	0.769	45	targets	targets	-	0.953	45	targets	targets	-	0.938
1	46	regulators	regulators	-	0.804	46	regulators	regulators	-	0.994	46	regulators	regulators	-	0.797	46	regulators	regulators	-	0.804	46	regulators	regulators	-	0.804	46	targets	targets	-	0.953	46	targets	targets	-	0.769	46	targets	targets	-	0.938	46	targets	targets	-	0.938
1	47	regulators	regulators	-	0.804	47	regulators	regulators	-	0.804	47	regulators	regulators	-	0.93	47	regulators	regulators	-	0.804	47	regulators	regulators	-	0.797	47	targets	targets	-	0.953	47	targets	targets	-	0.769	47	targets	targets	-	0.953	47	targets	targets	-	0.938
1	48	regulators	regulators	-	0.804	48	regulators	regulators	-	0.994	48	regulators	regulators	-	0.797	48	regulators	regulators	-	0.804	48	regulators	regulators	-	0.804	48	targets	targets	-	0.938	48	targets	targets	-	0.938	48	targets	targets	-	0.769	48	targets	targets	-	0.938
1	49	regulators	regulators	-	0.804	49	regulators	regulators	-	0.994	49	regulators	regulators	-	0.797	49	regulators	regulators	-	0.804	49	regulators	regulators	-	0.804	49	targets	targets	-	0.938	49	targets	targets	-	0.938	49	targets	targets	-	0.769	49	targets	targets	-	0.938
1	50	regulators	regulators	-	0.804	50	regulators	regulators	-	0.994	50	regulators	regulators	-	0.797	50	regulators	regulators	-	0.804	50	regulators	regulators	-	0.804	50	targets	targets	-	0.769	50	targets	targets	-	0.938	50	targets	targets	-	0.769	50	targets	targets	-	0.938
1	51	regulators	regulators	-	0.804	51	regulators	regulators	-	0.517	51	regulators	regulators	-	0.797	51	regulators	regulators	-	0.804	51	regulators	regulators	-	0.804	51	targets	targets	-	1	51	targets	targets	-	0.938	51	targets	targets	-	0.769	51	targets	targets	-	0.938
1	52	regulators	regulators	-	0.804	52	regulators	regulators	-	0.994	52	regulators	regulators	-	0.797	52	regulators	regulators	-	0.804	52	regulators	regulators	-	0.804	52	targets	targets	-	0.769	52	targets	targets	-	0.769	52	targets	targets	-	0.938	52	targets	targets	-	0.938
1	53	regulators	regulators	-	0.804	53	regulators	regulators	-	0.994	53	regulators	regulators	-	0.797	53	regulators	regulators	-	0.804	53	regulators	regulators	-	0.804	53	targets	targets	-	0.769	53	targets	targets	-	0.938	53	targets	targets	-	0.953	53	targets	targets	-	0.938
1	54	regulators	regulators	-	0.804	54	regulators	regulators	-	0.994	54	regulators	regulators	-	0.797	54	regulators	regulators	-	0.804	54	regulators	regulators	-	0.797	54	targets	targets	-	0.769	54	targets	targets	-	0.938	54	targets	targets	-	0.953	54	targets	targets	-	0.938
1	55	regulators	regulators	-	0.804	55	regulators	regulators	-	0.994	55	regulators	regulators	-	0.797	55	regulators	regulators	-	0.804	55	regulators	regulators	-	0.804	55	targets	targets	-	0.953	55	targets	targets	-	0.938	55	targets	targets	-	0.938	55	targets	targets	-	0.938
1	56	regulators	regulators	-	0.804	56	regulators	regulators	-	0.994	56	regulators	regulators	-	0.937	56	regulators	regulators	-	0.804	56	regulators	regulators	-	0.804	56	targets	targets	-	0.769	56	targets	targets	-	0.938	56	targets	targets	-	0.953	56	targets	targets	-	0.938
1	57	regulators	regulators	-	0.804	57	regulators	regulators	-	0.994	57	regulators	regulators	-	0.797	57	regulators	regulators	-	0.804	57	regulators	regulators	-	0.797	57	targets	targets	-	0.938	57	targets	targets	-	0.938	57	targets	targets	-	0.769	57	targets	targets	-	0.938
1	58	regulators	regulators	-	0.804	58	regulators	regulators	-	0.994	58	regulators	regulators	-	0.797	58	regulators	regulators	-	0.804	58	regulators	regulators	-	0.804	58	targets	targets	-	0.769	58	targets	targets	-	0.938	58	targets	targets	-	0.938	58	targets	targets	-	0.938
1	59	regulators	regulators	-	0.804	59	regulators	regulators	-	0.994	59	regulators	regulators	-	0.797	59	regulators	regulators	-	0.804	59	regulators	regulators	-	0.804	59	targets	targets	-	0.938	59	targets	targets	-	0.769	59	targets	targets	-	0.938	59	targets	targets	-	0.938
1	60	regulators	regulators	-	0.804	60	regulators	regulators	-	0.994	60	regulators	regulators	-	0.797	60	regulators	regulators	-	0.804	60	regulators	regulators	-	0.797	60	targets	targets	-	0.769	60	targets	targets	-	0.938	60	targets	targets	-	0.769	60	targets	targets	-	0.938
1	61	regulators	regulators	-	0.804	61	regulators	regulators	-	0.994	61	regulators	regulators	-	0.937	61	regulators	regulators	-	0.804	61	regulators	regulators	-	0.804	61	targets	targets	-	0.769	61	targets	targets	-	0.938	61	targets	targets	-	0.953	61	targets	targets	-	0.938
1	62	regulators	regulators	-	0.804	62	regulators	regulators	-	0.994	62	regulators	regulators	-	0.797	62	regulators	regulators	-	0.804	62	regulators	regulators	-	0.804	62	targets	targets	-	0.769	62	targets	targets	-	0.769	62	targets	targets	-	0.769	62	targets	targets	-	0.938
1	63	regulators	regulators	-	0.804	63	regulators	regulators	-	0.994	63	regulators	regulators	-	0.797	63	regulators	regulators	-	0.804	63	regulators	regulators	-	0.804	63	targets	targets	-	0.938	63	targets	targets	-	0.938	63	targets	targets	-	0.769	63	targets	targets	-	0.938
1	64	regulators	regulators	-	0.804	64	regulators	regulators	-	0.994	64	regulators	regulators	-	0.797	64	regulators	regulators	-	0.804	64	regulators	regulators	-	0.804	64	targets	targets	-	0.953	64	targets	targets	-	0.769	64	targets	targets	-	0.769	64	targets	targets	-	0.938
1	65	regulators	regulators	-	0.804	65	regulators	regulators	-	0.994	65	regulators	regulators	-	0.797	65	regulators	regulators	-	0.804	65	regulators	regulators	-	0.797	65	targets	targets	-	0.769	65	targets	targets	-	0.938	65	targets	targets	-	0.769	65	targets	targets	-	0.938
1	66	regulators	regulators	-	0.804	66	regulators	regulators	-	0.994	66	regulators	regulators	-	0.797	66	regulators	regulators	-	0.804	66	regulators	regulators	-	0.804	66	targets	targets	-	0.953	66	targets	targets	-	0.769	66	targets	targets	-	0.769	66	targets	targets	-	0.938
1	67	regulators	regulators	-	0.804	67	regulators	regulators	-	0.994	67	regulators	regulators	-	0.797	67	regulators	regulators	-	0.804	67	regulators	regulators	-	0.804	67	targets	targets	-	0.769	67	targets	targets	-	0.938	67	targets	targets	-	0.769	67	targets	targets	-	0.938
1	68	regulators	regulators	-	0.804	68	regulators	regulators	-	0.994	68	regulators	regulators	-	0.517	68	regulators	regulators	-	0.804	68	regulators	regulators	-	0.804	68	targets	targets	-	0.938	68	targets	targets	-	0.938	68	targets	targets	-	0.953	68	targets	targets	-	0.938
1	69	regulators	regulators	-	0.804	69	regulators	regulators	-	0.797	69	regulators	regulators	-	0.797	69	regulators	regulators	-	0.804	69	regulators	regulators	-	0.797	69	targets	targets	-	0.953	69	targets	targets	-	0.938	69	targets	targets	-	0.938	69	targets	targets	-	0.938
1	70	regulators	regulators	-	0.804	70	regulators	regulators	-	0.994	70	regulators	regulators	-	0.797	70	regulators	regulators	-	0.804	70	regulators	regulators	-	0.804	70	targets	targets	-	0.769	70	targets	targets	-	0.938	70	targets	targets	-	0.769	70	targets	targets	-	0.938
1	71	regulators	regulators	-	0.804	71	regulators	regulators	-	0.994	71	regulators	regulators	-	0.797	71	regulators	regulators	-	0.804	71	regulators	regulators	-	0.804	71	targets	targets	-	0.769	71	targets	targets	-	0.938	71	targets	targets	-	0.953	71	targets	targets	-	0.938
1	72	regulators	regulators	-	0.804	72	regulators	regulators	-	0.994	72	regulators	regulators	-	0.937	72	regulators	regulators	-	0.804	72	regulators	regulators	-	0.804	72	targets	targets	-	0.769	72	targets	targets	-	0.769	72	targets	targets	-	0.938	72	targets	targets	-	0.938
1	73	regulators	regulators	-	0.804	73	regulators	regulators	-	0.994	73	regulators	regulators	-	0.797	73	regulators	regulators	-	0.804	73	regulators	regulators	-	0.804	73	targets	targets	-	0.938	73	targets	targets	-	0.769	73	targets	targets	-	0.953	73	targets	targets	-	0.938
1	74	regulators	regulators	-	0.804	74	regulators	regulators	-	0.994	74	regulators	regulators	-	0.937	74	regulators	regulators	-	0.804	74	regulators	regulators	-	0.804	74	targets	targets	-	0.953	74	targets	targets	-	0.769	74	targets	targets	-	0.938	74	targets	targets	-	0.938
1	75	regulators	regulators	-	0.804	75	regulators	regulators	-	0.797	75	regulators	regulators	-	0.797	75	regulators	regulators	-	0.804	75	regulators	regulators	-	0.797	75	targets	targets	-	0.938	75	targets	targets	-	0.938	75	targets	targets	-	0.953	75	targets	targets	-	0.938
1	76	regulators	regulators	-	0.804	76	regulators	regulators	-	0.994	76	regulators	regulators	-	0.797	76	regulators	regulators	-	0.804	76	regulators	regulators	-	0.804	76	targets	targets	-	0.953	76	targets	targets	-	0.938	76	targets	targets	-	0.938	76	targets	targets	-	0.938
1	77	regulators	regulators	-	0.804	77	regulators	regulators	-	0.994	77	regulators	regulators	-	0.797	77	regulators	regulators	-	0.804	77	regulators	regulators	-	0.804	77	targets	targets	-	0.938	77	targets	targets	-	0.938	77	targets	targets	-	0.938	77	targets	targets	-	0.938
1	78	regulators	regulators	-	0.804	78	regulators	regulators	-	0.994	78	regulators	regulators	-	0.797	78	regulators	regulators	-	0.804	78	regulators	regulators	-	0.804	78	targets	targets	-	0.953	78	targets	targets	-	0.938	78	targets	targets	-	0.938	78	targets	targets	-	0.938
1	79	regulators	regulators	-	0.804	79	regulators	regulators	-	0.994	79	regulators	regulators	-	0.937	79	regulators	regulators	-	0.804	79	regulators	regulators	-	0.804	79	targets	targets	-	0.953	79	targets	targets	-	0.938	79	targets	targets	-	0.769	79	targets	targets	-	0.938
1	80	regulators	regulators	-	0.804	80	regulators	regulators	-	0.994	80	regulators	regulators	-	0.797	80	regulators	regulators	-	0.804	80	regulators	regulators	-	0.804	80	targets	targets	-	0.769	80	targets	targets	-	0.769	80	targets	targets	-	0.769	80	targets	targets	-	0.938
1	81	regulators	regulators	-	0.804	81	regulators	regulators	-	0.994	81	regulators	regulators	-	0.517	81	regulators	regulators	-	0.804	81	regulators	regulators	-	0.804	81	targets	targets	-	0.953	81	targets	targets	-	0.938	81	targets	targets	-	0.938	81	targets	targets	-	0.938
1	82	regulators	regulators	-	0.804	82	regulators	regulators	-	0.994	82	regulators	regulators	-	0.797	82	regulators	regulators	-	0.804	82	regulators	regulators	-	0.804	82	targets	targets	-	0.769	82	targets	targets	-	0.769	82	targets	targets	-	0.769	82	targets	targets	-	0.938
1	83	regulators	regulators	-	0.804	83	regulators	regulators	-	0.994	83	regulators	regulators	-	0.797	83	regulators	regulators	-	0.804	83	regulators	regulators	-	0.804	83	targets	targets	-	0.769	83	targets	targets	-	0.769	83	targets	targets	-	0.769	83	targets	targets	-	0.938
1	84	regulators	regulators	-	0.804	84	regulators	regulators	-	0.994	84	regulators	regulators	-	0.797	84	regulators	regulators	-	0.804	84	regulators	regulators	-	0.804	84	targets	targets	-	0.769	84	targets	targets	-	0.938	84	targets	targets	-	0.769	84	targets	targets	-	0.938
1	85	regulators	regulators	-	0.804	85	regulators	regulators	-	0.994	85	regulators	regulators	-	0.797	85	regulators	regulators	-	0.804	85	regulators	regulators	-	0.804	85	targets	targets	-	0.938	85	targets	targets	-	0.938	85	targets	targets	-	0.953	85	targets	targets	-	0.938
1	86	regulators	regulators	-	0.804	86	regulators	regulators	-	0.994	86	regulators	regulators	-	0.797	86	regulators	regulators	-	0.804	86	regulators	regulators	-	0.804	86	targets	targets	-	0.938	86	targets	targets	-	0.938	86	targets	targets	-	0.938	86	targets	targets	-	0.938
1	87	regulators	regulators	-	0.804	87	regulators	regulators	-	0.994	87	regulators	regulators	-	0.797	87	regulators	regulators	-	0.804	87	regulators	regulators	-	0.804	87	targets	targets	-	0.769	87	targets	targets	-	0.938	87	targets	targets	-	0.938	87	targets	targets	-	0.938
1	88	regulators	regulators	-	0.804	88	regulators	regulators	-	0.994	88	regulators	regulators	-	0.797	88	regulators	regulators	-	0.804	88	regulators	regulators	-	0.804	88	targets	targets	-	0.769	88	targets	targets	-	0.769	88	targets	targets	-	0.938	88	targets	targets	-	0.938
1	89	regulators	regulators	-	0.804	89	regulators	regulators	-	0.994	89	regulators	regulators	-	0.797	89	regulators	regulators	-	0.804	89	regulators	regulators	-	0.804	89	targets	targets	-	0.938	89	targets	targets	-	0.938	89	targets	targets	-	0.769	89	targets	targets	-	0.938
1	90	regulators	regulators	-	0.804	90	regulators	regulators	-	0.994	90	regulators	regulators	-	0.797	90	regulators	regulators	-	0.804	90	regulators	regulators	-	0.804	90	targets	targets	-	1	90	targets	targets	-	0.769	90	targets	targets	-	0.938	90	targets	targets	-	0.938
1	91	regulators	regulators	-	0.804	91	regulators	regulators	-	0.994	91	regulators	regulators	-	0.797	91	regulators	regulators	-	0.804	91	regulators	regulators	-	0.804	91	targets	targets	-	0.938	91	targets	targets	-	0.769	91	targets	targets	-	0.769	91	targets	targets	-	0.938
1	92	regulators	regulators	-	0.804	92	regulators	regulators	-	0.994	92	regulators	regulators	-	0.797	92	regulators	regulators	-	0.804	92	regulators	regulators	-	0.804	92	targets	targets	-	0.953	92	targets	targets	-	0.938	92	targets	targets	-	0.769	92	targets	targets	-	0.938
1	93	regulators	regulators	-	0.804	93	regulators	regulators	-	0.994	93	regulators	regulators	-	0.517	93	regulators	regulators	-	0.804	93	regulators	regulators	-	0.804	93	targets	targets	-	0.953	93	targets	targets	-	0.938	93	targets	targets	-	0.953	93	targets	targets	-	0.938
1	94	regulators	regulators	-	0.804	94	regulators	regulators	-	0.994	94	regulators	regulators	-	0.797	94	regulators	regulators	-	0.804	94	regulators	regulators	-	0.517	94	targets	targets	-	0.938	94	targets	targets	-	0.938	94	targets	targets	-	0.953	94	targets	targets	-	0.938
1	95	regulators	regulators	-	0.804	95	regulators	regulators	-	0.994	95	regulators	regulators	-	0.797	95	regulators	regulators	-	0.804	95	regulators	regulators	-	0.804	95	targets	targets	-	0.769	95	targets	targets	-	0.938	95	targets	targets	-	0.938	95	targets	targets	-	0.938
1	96	regulators	regulators	-	0.804	96	regulators	regulators	-	0.994	96	regulators	regulators	-	0.517	96	regulators	regulators	-	0.804	96	regulators	regulators	-	0.804	96	targets	targets	-	0.769	96	targets	targets	-	0.938	96	targets	targets	-	0.953	96	targets	targets	-	0.938
1	97	regulators	regulators	-	0.804	97	regulators	regulators	-	0.994	97	regulators	regulators	-	0.797	97	regulators	regulators	-	0.804	97	regulators	regulators	-	0.797	97	targets	targets	-	0.769	97	targets	targets	-	0.938	97	targets	targets	-	0.769	97	targets	targets	-	0.938
1	98	regulators	regulators	-	0.804	98	regulators	regulators	-	0.994	98	regulators	regulators	-	0.797	98	regulators	regulators	-	0.804	98	regulators	regulators	-	0.804	98	targets	targets	-	0.769	98	targets	targets	-	0.938	98	targets	targets	-	0.769	98	targets	targets	-	0.938
1	99	regulators	regulators	-	0.804	99	regulators	regulators	-	0.994	99	regulators	regulators	-	0.937	99	regulators	regulators	-	0.804	99	regulators	regulators	-	0.804	99	targets	targets	-	0.938	99	targets	targets	-	0.938	99	targets	targets	-	0.938	99	targets	targets	-	0.938
1	100	regulators	regulators	-	0.804	100	regulators	regulators	-	0.994	100	regulators	regulators	-	0.93	100	regulators	regulators	-	0.804	100	regulators	regulators	-	0.804	100	targets	targets	-	0.953	100	targets	targets	-	0.769	100	targets	targets	-	0.769	100	targets	targets	-	0.938
1	101	regulators	regulators	-	0.804	101	regulators	regulators	-	0.994	101	regulators	regulators	-	0.93	101	regulators	regulators	-	0.804	101	regulators	regulators	-	0.804	101	targets	targets	-	0.938	101	targets	targets	-	0.938	101	targets	targets	-	0.938	101	targets	targets	-	0.938
1	102	regulators	regulators	-	0.804	102	regulators	regulators	-	0.994	102	regulators	regulators	-	0.797	102	regulators	regulators	-	0.804	102	regulators	regulators	-	0.804	102	targets	targets	-	0.769	102	targets	targets	-	0.769	102	targets	targets	-	0.938	102	targets	targets	-	0.938
1	103	regulators	regulators	-	0.804	103	regulators	regulators	-	0.994	103	regulators	regulators	-	0.797	103	regulators	regulators	-	0.804	103	regulators	regulators	-	0.804	103	targets	targets	-	0.769	103	targets	targets	-	0.938	103	targets	targets	-	0.953	103	targets	targets	-	0.938
1	104	regulators	regulators	-	0.804	104	regulators	regulators	-	0.994	104	regulators	regulators	-	0.797	104	regulators	regulators	-	0.804	104	regulators	regulators	-	0.804	104	targets	targets	-	0.769	104	targets	targets	-	0.769	104	targets	targets	-	0.938	104	targets	targets	-	0.938
1	105	regulators	regulators	-	0.804	105	regulators	regulators	-	0.994	105	regulators	regulators	-	0.797	105	regulators	regulators	-	0.804	105	regulators	regulators	-	0.804	105	targets	targets	-	0.938	105	targets	targets	-	0.769	105	targets	targets	-	0.953	105	targets	targets	-	0.938
1	106	regulators	regulators	-	0.804	106	regulators	regulators	-	0.994	106	regulators	regulators	-	0.797	106	regulators	regulators	-	0.804	106	regulators	regulators	-	0.804	106	targets	targets	-	0.769	106	targets	targets	-	0.938	106	targets	targets	-	0.938	106	targets	targets	-	0.938
1	107	regulators	regulators	-	0.804	107	regulators	regulators	-	0.994	107	regulators	regulators	-	0.797	107	regulators	regulators	-	0.804	107	regulators	regulators	-	0.804	107	targets	targets	-	1	107	targets	targets	-	0.938	107	targets	targets	-	0.769	107	targets	targets	-	0.938
1	108	regulators	regulators	-	0.804	108	regulators	regulators	-	0.994	108	regulators	regulators	-	0.797	108	regulators	regulators	-	0.804	108	regulators	regulators	-	0.804	108	targets	targets	-	0.938	108	targets	targets	-	0.769	108	targets	targets	-	0.769	108	targets	targets	-	0.938
1	109	regulators	regulators	-	0.804	109	regulators	regulators	-	0.994	109	regulators	regulators	-	0.937	109	regulators	regulators	-	0.804	109	regulators	regulators	-	0.804	109	targets	targets	-	0.769	109	targets	targets	-	0.938	109	targets	targets	-	0.953	109	targets	targets	-	0.938
1	110	regulators	regulators	-	0.804	110	targets	targets	-	0.953	110	regulators	regulators	-	0.797	110	regulators	regulators	-	0.804	110	regulators	regulators	-	0.804	110	targets	targets	-	0.769	110	targets	targets	-	0.769	110	targets	targets	-	0.769	110	targets	targets	-	0.938
1	111	regulators	regulators	-	0.804	111	targets	targets	-	0.938	111	regulators	regulators	-	0.937	111	regulators	regulators	-	0.804	111	regulators	regulators	-	0.804	111	targets	targets	-	0.953	111	targets	targets	-	0.769	111	targets	targets	-	0.769	111	targets	targets	-	0.938
1	112	regulators	regulators	-	0.804	112	targets	targets	-	0.938	112	regulators	regulators	-	0.797	112	regulators	regulators	-	0.797	112	regulators	regulators	-	0.797	112	targets	targets	-	0.769	112	targets	targets	-	0.938	112	targets	targets	-	0.769	112	targets	targets	-	0.938
1	113	regulators	regulators	-	0.804	113	targets	targets	-	0.938	113	regulators	regulators	-	0.797	113	regulators	regulators	-	0.804	113	regulators	regulators	-	0.804	113	targets	targets	-	0.938	113	targets	targets	-	0.769	113	targets	targets	-	0.769	113	targets	targets	-	0.938
1	114	regulators	regulators	-	0.804	114	targets	targets	-	0.938	114	regulators	regulators	-	0.797	114	regulators	regulators	-	0.804	114	regulators	regulators	-	0.804	114	targets	targets	-	0.938	114	targets	targets	-	0.938	114	targets	targets	-	0.938	114	targets	targets	-	0.938
1	115	regulators	regulators	-	0.804	115	targets	targets	-	0.938	115	regulators	regulators	-	0.797	115	regulators	regulators	-	0.804	115	regulators	regulators	-	0.804	115	targets	targets	-	0.769	115	targets	targets	-	0.938	115	targets	targets	-	0.938	115	targets	targets	-	0.938
1	116	regulators	regulators	-	0.804	116	targets	targets	-	0.938	116	regulators	regulators	-	0.797	116	regulators	regulators	-	0.804	116	regulators	regulators	-	0.804	116	targets	targets	-	0.953	116	targets	targets	-	0.769	116	targets	targets	-	0.769	116	targets	targets	-	0.938
1	117	regulators	regulators	-	0.804	117	targets	targets	-	0.769	117	regulators	regulators	-	0.797	117	regulators	regulators	-	0.804	117	regulators	regulators	-	0.804	117	targets	targets	-	0.769	117	targets	targets	-	0.769	117	targets	targets	-	0.769	117	targets	targets	-	0.938
1	118	regulators	regulators	-	0.804	118	targets	targets	-	0.938	118	regulators	regulators	-	0.797	118	regulators	regulators	-	0.804	118	regulators	regulators	-	0.804	118	targets	targets	-	0.938	118	targets	targets	-	0.938	118	targets	targets	-	0.769	118	targets	targets	-	0.938
1	119	regulators	regulators	-	0.804	119	targets	targets	-	0.938	119	regulators	regulators	-	0.797	119	regulators	regulators	-	0.804	119	regulators	regulators	-	0.804	119	targets	targets	-	0.938	119	targets	targets	-	0.938	119	targets	targets	-	0.938	119	targets	targets	-	0.938
1	120	regulators	regulators	-	0.804	120	targets	targets	-	0.938	120	regulators	regulators	-	0.93	120	regulators	regulators	-	0.804	120	regulators	regulators	-	0.804	120	targets	targets	-	0.769	120	targets	targets	-	0.769	120	targets	targets	-	0.769	120	targets	targets	-	0.938
1	121	regulators	regulators	-	0.804	121	targets	targets	-	0.938	121	regulators	regulators	-	0.797	121	regulators	regulators	-	0.804	121	regulators	regulators	-	0.804	121	targets	targets	-	0.938	121	targets	targets	-	0.938	121	targets	targets	-	0.769	121	targets	targets	-	0.938
1	122	regulators	regulators	-	0.804	122	targets	targets	-	0.938	122	regulators	regulators	-	0.93	122	regulators	regulators	-	0.797	122	regulators	regulators	-	0.804	122	targets	targets	-	0.953	122	targets	targets	-	0.938	122	targets	targets	-	0.953	122	targets	targets	-	0.938
1	123	regulators	regulators	-	0.804	123	targets	targets	-	0.938	123	regulators	regulators	-	0.797	123	regulators	regulators	-	0.804	123	regulators	regulators	-	0.804	123	targets	targets	-	0.953	123	targets	targets	-	0.769	123	targets	targets	-	0.769	123	targets	targets	-	0.938
1	124	regulators	regulators	-	0.804	124	targets	targets	-	0.938	124	regulators	regulators	-	0.797	124	regulators	regulators	-	0.804	124	regulators	regulators	-	0.804	124	targets	targets	-	0.769	124	targets	targets	-	0.938	124	targets	targets	-	0.938	124	targets	targets	-	0.938
1	125	regulators	regulators	-	0.804	125	targets	targets	-	0.938	125	regulators	regulators	-	0.937	125	regulators	regulators	-	0.804	125	regulators	regulators	-	0.804	125	targets	targets	-	0.953	125	targets	targets	-	0.938	125	targets	targets	-	0.769	125	targets	targets	-	0.938
1	126	regulators	regulators	-	0.804	126	targets	targets	-	0.938	126	regulators	regulators	-	0.797	126	regulators	regulators	-	0.804	126	regulators	regulators	-	0.804	126	targets	targets	-	0.938	126	targets	targets	-	0.938	126	targets	targets	-	0.938	126	targets	targets	-	0.938
1	127	regulators	regulators	-	0.804	127	targets	targets	-	0.938	127	regulators	regulators	-	0.93	127	regulators	regulators	-	0.804	127	regulators	regulators	-	0.804	127	targets	targets	-	0.953	127	targets	targets	-	0.938	127	targets	targets	-	0.953	127	targets	targets	-	0.938
1	128	regulators	regulators	-	0.804	128	targets	targets	-	0.938	128	regulators	regulators	-	0.797	128	regulators	regulators	-	0.804	128	regulators	regulators	-	0.804	128	targets	targets	-	0.769	128	targets	targets	-	0.769	128	targets	targets	-	0.769	128	targets	targets	-	0.938
1	129	regulators	regulators	-	0.804	129	targets	targets	-	0.938	129	regulators	regulators	-	0.937	129	regulators	regulators	-	0.804	129	regulators	regulators	-	0.804	129	targets	targets	-	0.938	129	targets	targets	-	0.938	129	targets	targets	-	0.953	129	targets	targets	-	0.938
1	130	regulators	regulators	-	0.804	130	targets	targets	-	0.953	130	regulators	regulators	-	0.517	130	regulators	regulators	-	0.804	130	regulators	regulators	-	0.804	130	targets	targets	-	0.769	130	targets	targets	-	0.938	130	targets	targets	-	0.769	130	targets	targets	-	0.938
1	131	regulators	regulators	-	0.804	131	targets	targets	-	0.953	131	regulators	regulators	-	0.797	131	regulators	regulators	-	0.804	131	regulators	regulators	-	0.804	131	targets	targets	-	0.769	131	targets	targets	-	0.769	131	targets	targets	-	0.769	131	targets	targets	-	0.938
1	132	regulators	regulators	-	0.804	132	targets	targets	-	0.769	132	regulators	regulators	-	0.797	132	regulators	regulators	-	0.804	132	targets	targets	-	0.769	132	targets	targets	-	0.938	132	targets	targets	-	0.938	132	targets	targets	-	0.769	132	targets	targets	-	0.938
1	133	regulators	regulators	-	0.804	133	targets	targets	-	0.938	133	regulators	regulators	-	0.797	133	regulators	regulators	-	0.804	133	targets	targets	-	0.769	133	targets	targets	-	0.953	133	targets	targets	-	0.938	133	targets	targets	-	0.769	133	targets	targets	-	0.938
1	134	regulators	regulators	-	0.804	134	targets	targets	-	0.938	134	regulators	regulators	-	0.797	134	regulators	regulators	-	0.797	134	targets	targets	-	0.769	134	targets	targets	-	0.769	134	targets	targets	-	0.938	134	targets	targets	-	0.769	134	targets	targets	-	0.938
1	135	regulators	regulators	-	0.804	135	targets	targets	-	0.938	135	regulators	regulators	-	0.517	135	regulators	regulators	-	0.804	135	targets	targets	-	0.953	135	targets	targets	-	0.938	135	targets	targets	-	0.938	135	targets	targets	-	0.938	135	targets	targets	-	0.938
1	136	regulators	regulators	-	0.804	136	targets	targets	-	0.938	136	regulators	regulators	-	0.93	136	regulators	regulators	-	0.804	136	targets	targets	-	0.769	136	targets	targets	-	0.938	136	targets	targets	-	0.938	136	targets	targets	-	0.769	136	targets	targets	-	0.938
1	137	regulators	regulators	-	0.804	137	targets	targets	-	0.769	137	regulators	regulators	-	0.797	137	regulators	regulators	-	0.804	137	targets	targets	-	1	137	targets	targets	-	0.953	137	targets	targets	-	0.938	137	targets	targets	-	0.769	137	targets	targets	-	0.938
1	138	regulators	regulators	-	0.804	138	targets	targets	-	1	138	regulators	regulators	-	0.797	138	regulators	regulators	-	0.804	138	targets	targets	-	0.769	138	targets	targets	-	0.938	138	targets	targets	-	0.769	138	targets	targets	-	0.769	138	targets	targets	-	0.938
1	139	regulators	regulators	-	0.804	139	targets	targets	-	0.938	139	regulators	regulators	-	0.797	139	regulators	regulators	-	0.804	139	targets	targets	-	0.938	139	targets	targets	-	0.953	139	targets	targets	-	0.938	139	targets	targets	-	0.769	139	targets	targets	-	0.938
1	140	regulators	regulators	-	0.804	140	targets	targets	-	0.938	140	regulators	regulators	-	0.797	140	regulators	regulators	-	0.797	140	targets	targets	-	0.769	140	targets	targets	-	0.953	140	targets	targets	-	0.769	140	targets	targets	-	0.769	140	targets	targets	-	0.938
1	141	regulators	regulators	-	0.804	141	targets	targets	-	0.938	141	regulators	regulators	-	0.797	141	regulators	regulators	-	0.804	141	targets	targets	-	0.769	141	targets	targets	-	0.938	141	targets	targets	-	0.769	141	targets	targets	-	0.769	141	targets	targets	-	0.938
1	142	regulators	regulators	-	0.804	142	targets	targets	-	0.938	142	regulators	regulators	-	0.797	142	regulators	regulators	-	0.804	142	targets	targets	-	1	142	targets	targets	-	0.769	142	targets	targets	-	0.938	142	targets	targets	-	0.938	142	targets	targets	-	0.938
1	143	regulators	regulators	-	0.804	143	targets	targets	-	0.938	143	regulators	regulators	-	0.797	143	regulators	regulators	-	0.804	143	targets	targets	-	0.938	143	targets	targets	-	0.953	143	targets	targets	-	0.769	143	targets	targets	-	0.769	143	targets	targets	-	0.938
1	144	regulators	regulators	-	0.804	144	targets	targets	-	0.938	144	regulators	regulators	-	0.797	144	regulators	regulators	-	0.804	144	targets	targets	-	0.938	144	targets	targets	-	1	144	targets	targets	-	0.769	144	targets	targets	-	0.938	144	targets	targets	-	0.938
1	145	regulators	regulators	-	0.804	145	targets	targets	-	0.938	145	regulators	regulators	-	0.93	145	regulators	regulators	-	0.804	145	targets	targets	-	0.769	145	targets	targets	-	0.938	145	targets	targets	-	0.938	145	targets	targets	-	0.938	145	targets	targets	-	0.938
1	146	regulators	regulators	-	0.804	146	targets	targets	-	0.938	146	targets	targets	-	0.769	146	regulators	regulators	-	0.804	146	targets	targets	-	1	146	targets	targets	-	0.953	146	targets	targets	-	0.938	146	targets	targets	-	0.953	146	targets	targets	-	0.938
1	147	regulators	regulators	-	0.804	147	targets	targets	-	0.938	147	targets	targets	-	0.769	147	regulators	regulators	-	0.804	147	targets	targets	-	0.938	147	targets	targets	-	0.938	147	targets	targets	-	0.938	147	targets	targets	-	0.769	147	targets	targets	-	0.938
1	148	regulators	regulators	-	0.804	148	targets	targets	-	0.938	148	targets	targets	-	0.769	148	regulators	regulators	-	0.804	148	targets	targets	-	0.953	148	targets	targets	-	0.769	148	targets	targets	-	0.938	148	targets	targets	-	0.769	148	targets	targets	-	0.938
1	149	regulators	regulators	-	0.804	149	targets	targets	-	0.938	149	targets	targets	-	0.769	149	regulators	regulators	-	0.804	149	targets	targets	-	0.769	149	targets	targets	-	0.953	149	targets	targets	-	0.769	149	targets	targets	-	0.938	149	targets	targets	-	0.938
1	150	regulators	regulators	-	0.804	150	targets	targets	-	0.938	150	targets	targets	-	0.953	150	regulators	regulators	-	0.804	150	targets	targets	-	0.938	150	targets	targets	-	0.938	150	targets	targets	-	0.938	150	targets	targets	-	0.769	150	targets	targets	-	0.938
1	151	regulators	regulators	-	0.804	151	targets	targets	-	0.938	151	targets	targets	-	0.953	151	regulators	regulators	-	0.804	151	targets	targets	-	0.938	151	targets	targets	-	0.953	151	targets	targets	-	0.769	151	targets	targets	-	0.953	151	targets	targets	-	0.938
1	152	regulators	regulators	-	0.804	152	targets	targets	-	0.938	152	targets	targets	-	0.953	152	regulators	regulators	-	0.804	152	targets	targets	-	0.938	152	targets	targets	-	0.769	152	targets	targets	-	0.769	152	targets	targets	-	0.769	152	targets	targets	-	0.938
1	153	regulators	regulators	-	0.804	153	targets	targets	-	0.938	153	targets	targets	-	0.953	153	regulators	regulators	-	0.804	153	targets	targets	-	0.769	153	targets	targets	-	0.769	153	targets	targets	-	0.769	153	targets	targets	-	0.938	153	targets	targets	-	0.938
1	154	regulators	regulators	-	0.804	154	targets	targets	-	0.938	154	targets	targets	-	0.953	154	regulators	regulators	-	0.804	154	targets	targets	-	1	154	targets	targets	-	0.938	154	targets	targets	-	0.938	154	targets	targets	-	0.953	154	targets	targets	-	0.938
1	155	regulators	regulators	-	0.804	155	targets	targets	-	0.938	155	targets	targets	-	0.953	155	regulators	regulators	-	0.804	155	targets	targets	-	0.769	155	targets	targets	-	0.938	155	targets	targets	-	0.769	155	targets	targets	-	0.769	155	targets	targets	-	0.938
1	156	regulators	regulators	-	0.804	156	targets	targets	-	0.938	156	targets	targets	-	0.953	156	regulators	regulators	-	0.804	156	targets	targets	-	0.769	156	targets	targets	-	0.938	156	targets	targets	-	0.769	156	targets	targets	-	0.953	156	targets	targets	-	0.938
1	157	regulators	regulators	-	0.804	157	targets	targets	-	0.938	157	targets	targets	-	0.953	157	regulators	regulators	-	0.804	157	targets	targets	-	0.938	157	targets	targets	-	0.769	157	targets	targets	-	0.938	157	targets	targets	-	0.938	157	targets	targets	-	0.938
1	158	regulators	regulators	-	0.804	158	targets	targets	-	0.938	158	targets	targets	-	0.953	158	regulators	regulators	-	0.804	158	targets	targets	-	0.769	158	targets	targets	-	0.953	158	targets	targets	-	0.938	158	targets	targets	-	0.769	158	targets	targets	-	0.938
1	159	regulators	regulators	-	0.804	159	targets	targets	-	0.938	159	targets	targets	-	0.953	159	regulators	regulators	-	0.804	159	targets	targets	-	0.938	159	targets	targets	-	0.953	159	targets	targets	-	0.938	159	targets	targets	-	0.769	159	targets	targets	-	0.938
1	160	regulators	regulators	-	0.804	160	targets	targets	-	0.953	160	targets	targets	-	0.769	160	regulators	regulators	-	0.804	160	targets	targets	-	0.938	160	targets	targets	-	0.953	160	targets	targets	-	0.769	160	targets	targets	-	0.953	160	targets	targets	-	0.938
1	161	regulators	regulators	-	0.804	161	targets	targets	-	0.938	161	targets	targets	-	0.938	161	regulators	regulators	-	0.804	161	targets	targets	-	0.769	161	targets	targets	-	0.953	161	targets	targets	-	0.769	161	targets	targets	-	0.953	161	targets	targets	-	0.938
1	162	regulators	regulators	-	0.804	162	targets	targets	-	0.953	162	targets	targets	-	0.938	162	regulators	regulators	-	0.804	162	targets	targets	-	0.938	162	targets	targets	-	0.769	162	targets	targets	-	0.938	162	targets	targets	-	0.769	162	targets	targets	-	0.938
1	163	regulators	regulators	-	0.804	163	targets	targets	-	0.938	163	targets	targets	-	0.938	163	regulators	regulators	-	0.797	163	targets	targets	-	1	163	targets	targets	-	0.938	163	targets	targets	-	0.938	163	targets	targets	-	0.769	163	targets	targets	-	0.938
1	164	regulators	regulators	-	0.804	164	targets	targets	-	0.938	164	targets	targets	-	0.938	164	regulators	regulators	-	0.804	164	targets	targets	-	0.938	164	targets	targets	-	0.769	164	targets	targets	-	0.938	164	targets	targets	-	0.953	164	targets	targets	-	0.938
1	165	regulators	regulators	-	0.804	165	targets	targets	-	0.938	165	targets	targets	-	0.769	165	regulators	regulators	-	0.804	165	targets	targets	-	1	165	targets	targets	-	0.769	165	targets	targets	-	0.769	165	targets	targets	-	0.769	165	targets	targets	-	0.938
1	166	regulators	regulators	-	0.804	166	targets	targets	-	0.938	166	targets	targets	-	0.953	166	regulators	regulators	-	0.804	166	targets	targets	-	0.769	166	targets	targets	-	0.938	166	targets	targets	-	0.769	166	targets	targets	-	0.769	166	targets	targets	-	0.938
1	167	regulators	regulators	-	0.804	167	targets	targets	-	0.938	167	targets	targets	-	0.953	167	regulators	regulators	-	0.804	167	targets	targets	-	0.953	167	targets	targets	-	0.953	167	targets	targets	-	0.938	167	targets	targets	-	0.938	167	targets	targets	-	0.938
1	168	regulators	regulators	-	0.804	168	targets	targets	-	0.938	168	targets	targets	-	0.953	168	regulators	regulators	-	0.804	168	targets	targets	-	0.769	168	targets	targets	-	0.938	168	targets	targets	-	0.938	168	targets	targets	-	0.938	168	targets	targets	-	0.938
1	169	regulators	regulators	-	0.804	169	targets	targets	-	0.938	169	targets	targets	-	0.769	169	regulators	regulators	-	0.804	169	targets	targets	-	0.938	169	targets	targets	-	0.769	169	targets	targets	-	0.938	169	targets	targets	-	0.953	169	targets	targets	-	0.938
1	170	regulators	regulators	-	0.804	170	targets	targets	-	0.938	170	targets	targets	-	0.769	170	regulators	regulators	-	0.517	170	targets	targets	-	1	170	targets	targets	-	0.769	170	targets	targets	-	0.769	170	targets	targets	-	0.953	170	targets	targets	-	0.938
1	171	regulators	regulators	-	0.804	171	targets	targets	-	0.938	171	targets	targets	-	0.769	171	regulators	regulators	-	0.797	171	targets	targets	-	0.938	171	targets	targets	-	0.769	171	targets	targets	-	0.769	171	targets	targets	-	0.769	171	targets	targets	-	0.938
1	172	regulators	regulators	-	0.804	172	targets	targets	-	0.938	172	targets	targets	-	0.769	172	regulators	regulators	-	0.804	172	targets	targets	-	0.769	172	targets	targets	-	0.769	172	targets	targets	-	0.769	172	targets	targets	-	0.953	172	targets	targets	-	0.938
1	173	regulators	regulators	-	0.804	173	targets	targets	-	0.938	173	targets	targets	-	0.769	173	regulators	regulators	-	0.804	173	targets	targets	-	0.938	173	targets	targets	-	0.769	173	targets	targets	-	0.769	173	targets	targets	-	0.953	173	targets	targets	-	0.938
1	174	regulators	regulators	-	0.804	174	targets	targets	-	0.769	174	targets	targets	-	0.769	174	regulators	regulators	-	0.804	174	targets	targets	-	0.938	174	targets	targets	-	0.953	174	targets	targets	-	0.769	174	targets	targets	-	0.938	174	targets	targets	-	0.938
1	175	regulators	regulators	-	0.804	175	targets	targets	-	0.938	175	targets	targets	-	0.769	175	regulators	regulators	-	0.804	175	targets	targets	-	0.953	175	targets	targets	-	0.769	175	targets	targets	-	0.769	175	targets	targets	-	0.769	175	targets	targets	-	0.938
1	176	regulators	regulators	-	0.804	176	targets	targets	-	0.769	176	targets	targets	-	0.769	176	regulators	regulators	-	0.517	176	targets	targets	-	0.769	176	targets	targets	-	0.938	176	targets	targets	-	0.769	176	targets	targets	-	0.769	176	targets	targets	-	0.938
1	177	regulators	regulators	-	0.804	177	targets	targets	-	0.938	177	targets	targets	-	0.769	177	regulators	regulators	-	0.797	177	targets	targets	-	0.769	177	targets	targets	-	0.953	177	targets	targets	-	0.938	177	targets	targets	-	0.769	177	targets	targets	-	0.938
1	178	regulators	regulators	-	0.804	178	targets	targets	-	0.938	178	targets	targets	-	0.769	178	regulators	regulators	-	0.797	178	targets	targets	-	0.769	178	targets	targets	-	0.938	178	targets	targets	-	0.769	178	targets	targets	-	0.953	178	targets	targets	-	0.938
1	179	regulators	regulators	-	0.804	179	targets	targets	-	0.769	179	targets	targets	-	0.769	179	regulators	regulators	-	0.804	179	targets	targets	-	0.938	179	targets	targets	-	0.769	179	targets	targets	-	0.938	179	targets	targets	-	0.769	179	targets	targets	-	0.938
1	180	regulators	regulators	-	0.804	180	targets	targets	-	0.953	180	targets	targets	-	0.769	180	regulators	regulators	-	0.804	180	targets	targets	-	0.769	180	targets	targets	-	0.769	180	targets	targets	-	0.938	180	targets	targets	-	0.953	180	targets	targets	-	0.938
1	181	regulators	regulators	-	0.804	181	targets	targets	-	0.938	181	targets	targets	-	0.769	181	regulators	regulators	-	0.804	181	targets	targets	-	0.769	181	targets	targets	-	0.953	181	targets	targets	-	0.769	181	targets	targets	-	0.953	181	targets	targets	-	0.938
1	182	regulators	regulators	-	0.804	182	targets	targets	-	0.769	182	targets	targets	-	0.769	182	regulators	regulators	-	0.804	182	targets	targets	-	0.769	182	targets	targets	-	0.953	182	targets	targets	-	0.769	182	targets	targets	-	0.769	182	targets	targets	-	0.938
1	183	regulators	regulators	-	0.804	183	targets	targets	-	0.938	183	targets	targets	-	0.769	183	regulators	regulators	-	0.804	183	targets	targets	-	0.938	183	targets	targets	-	0.769	183	targets	targets	-	0.769	183	targets	targets	-	0.938	183	targets	targets	-	0.938
1	184	regulators	regulators	-	0.804	184	targets	targets	-	0.938	184	targets	targets	-	0.769	184	regulators	regulators	-	0.804	184	targets	targets	-	0.769	184	targets	targets	-	0.769	184	targets	targets	-	0.769	184	targets	targets	-	0.953	184	targets	targets	-	0.938
1	185	regulators	regulators	-	0.804	185	targets	targets	-	0.769	185	targets	targets	-	0.769	185	regulators	regulators	-	0.804	185	targets	targets	-	0.769	185	targets	targets	-	0.953	185	targets	targets	-	0.938	185	targets	targets	-	0.938	185	targets	targets	-	0.938
1	186	regulators	regulators	-	0.804	186	targets	targets	-	0.938	186	targets	targets	-	0.769	186	regulators	regulators	-	0.804	186	targets	targets	-	1	186	targets	targets	-	0.769	186	targets	targets	-	0.769	186	targets	targets	-	0.953	186	targets	targets	-	0.938
1	187	regulators	regulators	-	0.804	187	targets	targets	-	0.938	187	targets	targets	-	0.769	187	regulators	regulators	-	0.804	187	targets	targets	-	0.769	187	targets	targets	-	0.769	187	targets	targets	-	0.938	187	targets	targets	-	0.953	187	targets	targets	-	0.938
1	188	regulators	regulators	-	0.804	188	targets	targets	-	0.938	188	targets	targets	-	0.769	188	regulators	regulators	-	0.804	188	targets	targets	-	0.953	188	targets	targets	-	0.953	188	targets	targets	-	0.938	188	targets	targets	-	0.769	188	targets	targets	-	0.938
1	189	regulators	regulators	-	0.804	189	targets	targets	-	0.938	189	targets	targets	-	0.769	189	regulators	regulators	-	0.804	189	targets	targets	-	0.938	189	targets	targets	-	0.953	189	targets	targets	-	0.769	189	targets	targets	-	0.769	189	targets	targets	-	0.938
1	190	regulators	regulators	-	0.804	190	targets	targets	-	0.938	190	targets	targets	-	0.769	190	regulators	regulators	-	0.804	190	targets	targets	-	0.769	190	targets	targets	-	0.938	190	targets	targets	-	0.769	190	targets	targets	-	0.938	190	targets	targets	-	0.938
1	191	regulators	regulators	-	0.804	191	targets	targets	-	0.769	191	targets	targets	-	0.769	191	regulators	regulators	-	0.804	191	targets	targets	-	1	191	targets	targets	-	0.769	191	targets	targets	-	0.769	191	targets	targets	-	0.769	191	targets	targets	-	0.938
1	192	regulators	regulators	-	0.804	192	targets	targets	-	0.938	192	targets	targets	-	0.769	192	regulators	regulators	-	0.804	192	targets	targets	-	0.769	192	targets	targets	-	0.938	192	targets	targets	-	0.938	192	targets	targets	-	0.769	192	targets	targets	-	0.938
1	193	regulators	regulators	-	0.804	193	targets	targets	-	0.938	193	targets	targets	-	0.769	193	regulators	regulators	-	0.804	193	targets	targets	-	0.769	193	targets	targets	-	0.769	193	targets	targets	-	0.938	193	targets	targets	-	0.953	193	targets	targets	-	0.938
1	194	regulators	regulators	-	0.804	194	targets	targets	-	0.938	194	targets	targets	-	0.769	194	regulators	regulators	-	0.804	194	targets	targets	-	0.769	194	targets	targets	-	0.769	194	targets	targets	-	0.938	194	targets	targets	-	0.938	194	targets	targets	-	0.938
1	195	regulators	regulators	-	0.804	195	targets	targets	-	0.769	195	targets	targets	-	1	195	regulators	regulators	-	0.797	195	targets	targets	-	0.938	195	targets	targets	-	0.938	195	targets	targets	-	0.769	195	targets	targets	-	0.938	195	targets	targets	-	0.938
1	196	regulators	regulators	-	0.804	196	targets	targets	-	0.938	196	targets	targets	-	1	196	regulators	regulators	-	0.804	196	targets	targets	-	0.769	196	targets	targets	-	0.769	196	targets	targets	-	0.769	196	targets	targets	-	0.769	196	targets	targets	-	0.938
1	197	regulators	regulators	-	0.804	197	targets	targets	-	0.938	197	targets	targets	-	1	197	regulators	regulators	-	0.804	197	targets	targets	-	1	197	targets	targets	-	0.769	197	targets	targets	-	0.938	197	targets	targets	-	0.769	197	targets	targets	-	0.938
1	198	regulators	regulators	-	0.804	198	targets	targets	-	0.938	198	targets	targets	-	1	198	regulators	regulators	-	0.804	198	targets	targets	-	1	198	targets	targets	-	0.953	198	targets	targets	-	0.769	198	targets	targets	-	0.938	198	targets	targets	-	0.938
1	199	regulators	regulators	-	0.804	199	targets	targets	-	0.769	199	targets	targets	-	1	199	regulators	regulators	-	0.804	199	targets	targets	-	0.938	199	targets	targets	-	0.953	199	targets	targets	-	0.938	199	targets	targets	-	0.769	199	targets	targets	-	0.938
1	200	regulators	regulators	-	0.804	200	targets	targets	-	0.769	200	targets	targets	-	1	200	regulators	regulators	-	0.804	200	targets	targets	-	0.769	200	targets	targets	-	0.769	200	targets	targets	-	0.769	200	targets	targets	-	0.769	200	targets	targets	-	0.938
1	201	regulators	regulators	-	0.804	201	targets	targets	-	0.938	201	targets	targets	-	0.769	201	regulators	regulators	-	0.804	201	targets	targets	-	0.938	201	targets	targets	-	0.938	201	targets	targets	-	0.938	201	targets	targets	-	0.769	201	targets	targets	-	0.938
1	202	regulators	regulators	-	0.804	202	targets	targets	-	0.769	202	targets	targets	-	0.938	202	regulators	regulators	-	0.804	202	targets	targets	-	1	202	targets	targets	-	0.938	202	targets	targets	-	0.769	202	targets	targets	-	0.769	202	targets	targets	-	0.938
1	203	regulators	regulators	-	0.804	203	targets	targets	-	0.769	203	targets	targets	-	0.938	203	regulators	regulators	-	0.804	203	targets	targets	-	1	203	targets	targets	-	0.769	203	targets	targets	-	0.938	203	targets	targets	-	0.938	203	targets	targets	-	0.938
1	204	regulators	regulators	-	0.804	204	targets	targets	-	0.938	204	targets	targets	-	0.938	204	regulators	regulators	-	0.804	204	targets	targets	-	1	204	targets	targets	-	0.938	204	targets	targets	-	0.938	204	targets	targets	-	0.938	204	targets	targets	-	0.938
1	205	regulators	regulators	-	0.804	205	targets	targets	-	0.938	205	targets	targets	-	0.938	205	regulators	regulators	-	0.804	205	targets	targets	-	1	205	targets	targets	-	1	205	targets	targets	-	0.938	205	targets	targets	-	0.769	205	targets	targets	-	0.938
1	206	regulators	regulators	-	0.804	206	targets	targets	-	0.938	206	targets	targets	-	0.769	206	regulators	regulators	-	0.804	206	targets	targets	-	1	206	targets	targets	-	0.769	206	targets	targets	-	0.938	206	targets	targets	-	0.953	206	targets	targets	-	0.938
1	207	regulators	regulators	-	0.804	207	targets	targets	-	0.938	207	targets	targets	-	1	207	regulators	regulators	-	0.517	207	targets	targets	-	0.769	207	targets	targets	-	0.938	207	targets	targets	-	0.769	207	targets	targets	-	0.938	207	targets	targets	-	0.938
1	208	regulators	regulators	-	0.804	208	targets	targets	-	0.938	208	targets	targets	-	1	208	regulators	regulators	-	0.804	208	targets	targets	-	0.938	208	targets	targets	-	0.938	208	targets	targets	-	0.938	208	targets	targets	-	0.769	208	targets	targets	-	0.938
1	209	regulators	regulators	-	0.804	209	targets	targets	-	0.938	209	targets	targets	-	1	209	regulators	regulators	-	0.804	209	targets	targets	-	0.938	209	targets	targets	-	0.938	209	targets	targets	-	0.938	209	targets	targets	-	0.938	209	targets	targets	-	0.938
1	210	regulators	regulators	-	0.804	210	targets	targets	-	0.938	210	targets	targets	-	1	210	regulators	regulators	-	0.804	210	targets	targets	-	0.938	210	targets	targets	-	0.953	210	targets	targets	-	0.938	210	targets	targets	-	0.769	210	targets	targets	-	0.938
1	211	regulators	regulators	-	0.804	211	targets	targets	-	0.938	211	targets	targets	-	0.938	211	regulators	regulators	-	0.804	211	targets	targets	-	0.953	211	targets	targets	-	0.938	211	targets	targets	-	0.769	211	targets	targets	-	0.769	211	targets	targets	-	0.938
1	212	regulators	regulators	-	0.804	212	targets	targets	-	0.938	212	targets	targets	-	0.938	212	regulators	regulators	-	0.804	212	targets	targets	-	0.938	212	targets	targets	-	0.769	212	targets	targets	-	0.769	212	targets	targets	-	0.953	212	targets	targets	-	0.938
1	213	regulators	regulators	-	0.804	213	targets	targets	-	0.938	213	targets	targets	-	0.938	213	regulators	regulators	-	0.804	213	targets	targets	-	0.769	213	targets	targets	-	0.769	213	targets	targets	-	0.769	213	targets	targets	-	0.938	213	targets	targets	-	0.938
1	214	regulators	regulators	-	0.804	214	targets	targets	-	0.938	214	targets	targets	-	0.938	214	regulators	regulators	-	0.804	214	targets	targets	-	0.938	214	targets	targets	-	0.953	214	targets	targets	-	0.938	214	targets	targets	-	0.769	214	targets	targets	-	0.938
1	215	regulators	regulators	-	0.804	215	targets	targets	-	0.938	215	targets	targets	-	0.769	215	regulators	regulators	-	0.804	215	targets	targets	-	1	215	targets	targets	-	0.953	215	targets	targets	-	0.769	215	targets	targets	-	0.769	215	targets	targets	-	0.938
1	216	regulators	regulators	-	0.804	216	targets	targets	-	0.938	216	targets	targets	-	0.769	216	regulators	regulators	-	0.804	216	targets	targets	-	0.769	216	targets	targets	-	0.953	216	targets	targets	-	0.938	216	targets	targets	-	0.938	216	targets	targets	-	0.938
1	217	regulators	regulators	-	0.804	217	targets	targets	-	0.938	217	targets	targets	-	0.769	217	regulators	regulators	-	0.804	217	targets	targets	-	0.938	217	targets	targets	-	0.953	217	targets	targets	-	0.938	217	targets	targets	-	0.938	217	targets	targets	-	0.938
1	218	regulators	regulators	-	0.804	218	targets	targets	-	0.769	218	targets	targets	-	0.769	218	regulators	regulators	-	0.804	218	targets	targets	-	0.938	218	targets	targets	-	0.953	218	targets	targets	-	0.938	218	targets	targets	-	0.769	218	targets	targets	-	0.938
1	219	regulators	regulators	-	0.804	219	targets	targets	-	0.938	219	targets	targets	-	0.938	219	regulators	regulators	-	0.804	219	targets	targets	-	0.769	219	targets	targets	-	0.769	219	targets	targets	-	0.938	219	targets	targets	-	0.938	219	targets	targets	-	0.938
1	220	regulators	regulators	-	0.804	220	targets	targets	-	0.938	220	targets	targets	-	0.769	220	regulators	regulators	-	0.804	220	targets	targets	-	0.938	220	targets	targets	-	0.938	220	targets	targets	-	0.938	220	targets	targets	-	0.769	220	targets	targets	-	0.938
1	221	regulators	regulators	-	0.804	221	targets	targets	-	0.938	221	targets	targets	-	0.769	221	regulators	regulators	-	0.804	221	targets	targets	-	0.769	221	targets	targets	-	0.953	221	targets	targets	-	0.938	221	targets	targets	-	0.769	221	targets	targets	-	0.938
1	222	regulators	regulators	-	0.804	222	targets	targets	-	0.938	222	targets	targets	-	0.769	222	regulators	regulators	-	0.804	222	targets	targets	-	1	222	targets	targets	-	0.938	222	targets	targets	-	0.769	222	targets	targets	-	0.769	222	targets	targets	-	0.938
1	223	regulators	regulators	-	0.804	223	targets	targets	-	0.938	223	targets	targets	-	0.769	223	regulators	regulators	-	0.804	223	targets	targets	-	0.769	223	targets	targets	-	0.938	223	targets	targets	-	0.769	223	targets	targets	-	0.769	223	targets	targets	-	0.938
1	224	regulators	regulators	-	0.804	224	targets	targets	-	0.938	224	targets	targets	-	0.769	224	regulators	regulators	-	0.804	224	targets	targets	-	0.938	224	targets	targets	-	0.769	224	targets	targets	-	0.769	224	targets	targets	-	0.769	224	targets	targets	-	0.938
1	225	regulators	regulators	-	0.804	225	targets	targets	-	0.938	225	targets	targets	-	1	225	regulators	regulators	-	0.804	225	targets	targets	-	0.769	225	targets	targets	-	0.938	225	targets	targets	-	0.938	225	targets	targets	-	0.953	225	targets	targets	-	0.938
1	226	regulators	regulators	-	0.804	226	targets	targets	-	0.769	226	targets	targets	-	1	226	regulators	regulators	-	0.804	226	targets	targets	-	0.938	226	targets	targets	-	0.769	226	targets	targets	-	0.938	226	targets	targets	-	0.953	226	targets	targets	-	0.938
1	227	regulators	regulators	-	0.804	227	targets	targets	-	0.769	227	targets	targets	-	1	227	regulators	regulators	-	0.804	227	targets	targets	-	0.938	227	targets	targets	-	0.769	227	targets	targets	-	0.769	227	targets	targets	-	0.769	227	targets	targets	-	0.938
1	228	regulators	regulators	-	0.804	228	targets	targets	-	0.938	228	targets	targets	-	1	228	regulators	regulators	-	0.804	228	targets	targets	-	0.769	228	targets	targets	-	0.953	228	targets	targets	-	0.769	228	targets	targets	-	0.938	228	targets	targets	-	0.938
1	229	regulators	regulators	-	0.804	229	targets	targets	-	0.953	229	targets	targets	-	0.769	229	regulators	regulators	-	0.804	229	targets	targets	-	0.769	229	targets	targets	-	0.769	229	targets	targets	-	0.938	229	targets	targets	-	0.938	229	targets	targets	-	0.938
1	230	regulators	regulators	-	0.804	230	targets	targets	-	0.769	230	targets	targets	-	0.769	230	regulators	regulators	-	0.804	230	targets	targets	-	1	230	targets	targets	-	0.769	230	targets	targets	-	0.938	230	targets	targets	-	0.953	230	targets	targets	-	0.938
1	231	regulators	regulators	-	0.804	231	targets	targets	-	0.769	231	targets	targets	-	0.769	231	regulators	regulators	-	0.804	231	targets	targets	-	0.769	231	targets	targets	-	0.938	231	targets	targets	-	0.938	231	targets	targets	-	0.938	231	targets	targets	-	0.938
1	232	regulators	regulators	-	0.804	232	targets	targets	-	0.938	232	targets	targets	-	0.769	232	regulators	regulators	-	0.804	232	targets	targets	-	0.769	232	targets	targets	-	0.953	232	targets	targets	-	0.938	232	targets	targets	-	0.769	232	targets	targets	-	0.938
1	233	regulators	regulators	-	0.804	233	targets	targets	-	0.938	233	targets	targets	-	0.769	233	regulators	regulators	-	0.804	233	targets	targets	-	0.938	233	targets	targets	-	0.953	233	targets	targets	-	0.769	233	targets	targets	-	0.769	233	targets	targets	-	0.938
1	234	regulators	regulators	-	0.804	234	targets	targets	-	0.769	234	targets	targets	-	0.769	234	regulators	regulators	-	0.804	234	targets	targets	-	0.953	234	targets	targets	-	0.953	234	targets	targets	-	0.938	234	targets	targets	-	0.953	234	targets	targets	-	0.938
1	235	regulators	regulators	-	0.804	235	targets	targets	-	0.938	235	targets	targets	-	0.769	235	regulators	regulators	-	0.804	235	targets	targets	-	0.769	235	targets	targets	-	0.938	235	targets	targets	-	0.938	235	targets	targets	-	0.953	235	targets	targets	-	0.938
1	236	regulators	regulators	-	0.804	236	targets	targets	-	0.938	236	targets	targets	-	0.769	236	regulators	regulators	-	0.804	236	targets	targets	-	0.938	236	targets	targets	-	0.953	236	targets	targets	-	0.769	236	targets	targets	-	0.938	236	targets	targets	-	0.938
1	237	regulators	regulators	-	0.804	237	targets	targets	-	0.938	237	targets	targets	-	0.769	237	regulators	regulators	-	0.804	237	targets	targets	-	1	237	targets	targets	-	0.953	237	targets	targets	-	0.938	237	targets	targets	-	0.938	237	targets	targets	-	0.938
1	238	regulators	regulators	-	0.804	238	targets	targets	-	0.953	238	targets	targets	-	0.769	238	regulators	regulators	-	0.804	238	targets	targets	-	1	238	targets	targets	-	0.769	238	targets	targets	-	0.769	238	targets	targets	-	0.953	238	targets	targets	-	0.938
1	239	regulators	regulators	-	0.804	239	targets	targets	-	0.938	239	targets	targets	-	0.938	239	regulators	regulators	-	0.804	239	targets	targets	-	0.769	239	targets	targets	-	0.769	239	targets	targets	-	0.938	239	targets	targets	-	0.769	239	targets	targets	-	0.938
1	240	regulators	regulators	-	0.804	240	targets	targets	-	0.938	240	targets	targets	-	0.769	240	regulators	regulators	-	0.804	240	targets	targets	-	1	240	targets	targets	-	0.953	240	targets	targets	-	0.769	240	targets	targets	-	0.769	240	targets	targets	-	0.938
1	241	regulators	regulators	-	0.804	241	targets	targets	-	0.769	241	targets	targets	-	0.769	241	regulators	regulators	-	0.804	241	targets	targets	-	0.938	241	targets	targets	-	0.769	241	targets	targets	-	0.938	241	targets	targets	-	0.769	241	targets	targets	-	0.938
1	242	regulators	regulators	-	0.804	242	targets	targets	-	0.938	242	targets	targets	-	0.769	242	regulators	regulators	-	0.804	242	targets	targets	-	0.938	242	targets	targets	-	0.953	242	targets	targets	-	0.769	242	targets	targets	-	0.953	242	targets	targets	-	0.938
1	243	regulators	regulators	-	0.804	243	targets	targets	-	0.938	243	targets	targets	-	0.769	243	regulators	regulators	-	0.804	243	targets	targets	-	0.938	243	targets	targets	-	0.953	243	targets	targets	-	0.938	243	targets	targets	-	0.769	243	targets	targets	-	0.938
1	244	regulators	regulators	-	0.804	244	targets	targets	-	0.938	244	targets	targets	-	0.769	244	regulators	regulators	-	0.804	244	targets	targets	-	0.953	244	targets	targets	-	0.953	244	targets	targets	-	0.769	244	targets	targets	-	0.769	244	targets	targets	-	0.938
1	245	regulators	regulators	-	0.804	245	targets	targets	-	0.938	245	targets	targets	-	0.769	245	regulators	regulators	-	0.804	245	targets	targets	-	0.769	245	targets	targets	-	0.769	245	targets	targets	-	0.769	245	targets	targets	-	0.938	245	targets	targets	-	0.938
1	246	regulators	regulators	-	0.804	246	targets	targets	-	0.938	246	targets	targets	-	0.769	246	regulators	regulators	-	0.804	246	targets	targets	-	0.938	246	targets	targets	-	0.769	246	targets	targets	-	0.769	246	targets	targets	-	0.769	246	targets	targets	-	0.938
1	247	regulators	regulators	-	0.804	247	targets	targets	-	0.938	247	targets	targets	-	0.769	247	regulators	regulators	-	0.797	247	targets	targets	-	0.938	247	targets	targets	-	0.769	247	targets	targets	-	0.938	247	targets	targets	-	0.769	247	targets	targets	-	0.938
1	248	regulators	regulators	-	0.804	248	targets	targets	-	0.938	248	targets	targets	-	0.769	248	regulators	regulators	-	0.804	248	targets	targets	-	0.953	248	targets	targets	-	0.769	248	targets	targets	-	0.938	248	targets	targets	-	0.953	248	targets	targets	-	0.938
1	249	regulators	regulators	-	0.804	249	targets	targets	-	0.938	249	targets	targets	-	0.769	249	regulators	regulators	-	0.804	249	targets	targets	-	0.953	249	targets	targets	-	0.938	249	targets	targets	-	0.769	249	targets	targets	-	0.953	249	targets	targets	-	0.938
1	250	regulators	regulators	-	0.804	250	targets	targets	-	0.938	250	targets	targets	-	0.769	250	regulators	regulators	-	0.804	250	targets	targets	-	0.938	250	targets	targets	-	0.769	250	targets	targets	-	0.769	250	targets	targets	-	0.938	250	targets	targets	-	0.938
1	251	regulators	regulators	-	0.804	251	targets	targets	-	0.938	251	targets	targets	-	0.938	251	regulators	regulators	-	0.804	251	targets	targets	-	0.953	251	targets	targets	-	0.953	251	targets	targets	-	0.938	251	targets	targets	-	0.938	251	targets	targets	-	0.938
1	252	regulators	regulators	-	0.804	252	targets	targets	-	0.938	252	targets	targets	-	0.938	252	regulators	regulators	-	0.804	252	targets	targets	-	0.938	252	targets	targets	-	0.938	252	targets	targets	-	0.938	252	targets	targets	-	0.938	252	targets	targets	-	0.938
1	253	regulators	regulators	-	0.804	253	targets	targets	-	0.938	253	targets	targets	-	0.938	253	regulators	regulators	-	0.804	253	targets	targets	-	0.938	253	targets	targets	-	0.938	253	targets	targets	-	0.769	253	targets	targets	-	0.938	253	targets	targets	-	0.938
1	254	regulators	regulators	-	0.804	254	targets	targets	-	0.953	254	targets	targets	-	0.938	254	regulators	regulators	-	0.804	254	targets	targets	-	0.938	254	targets	targets	-	0.938	254	targets	targets	-	0.938	254	targets	targets	-	0.953	254	targets	targets	-	0.938
1	255	regulators	regulators	-	0.804	255	targets	targets	-	0.769	255	targets	targets	-	0.769	255	regulators	regulators	-	0.804	255	targets	targets	-	0.938	255	targets	targets	-	0.938	255	targets	targets	-	0.938	255	targets	targets	-	0.769	255	targets	targets	-	0.938
1	256	regulators	regulators	-	0.804	256	targets	targets	-	0.938	256	targets	targets	-	0.769	256	regulators	regulators	-	0.804	256	targets	targets	-	0.938	256	targets	targets	-	0.938	256	targets	targets	-	0.938	256	targets	targets	-	0.769	256	targets	targets	-	0.938
1	257	regulators	regulators	-	0.804	257	targets	targets	-	0.953	257	targets	targets	-	0.769	257	regulators	regulators	-	0.804	257	targets	targets	-	1	257	targets	targets	-	0.938	257	targets	targets	-	0.938	257	targets	targets	-	0.769	257	targets	targets	-	0.938
1	258	regulators	regulators	-	0.804	258	targets	targets	-	0.769	258	targets	targets	-	0.769	258	regulators	regulators	-	0.804	258	targets	targets	-	0.938	258	targets	targets	-	0.938	258	targets	targets	-	0.938	258	targets	targets	-	0.953	258	targets	targets	-	0.938
1	259	regulators	regulators	-	0.804	259	targets	targets	-	0.938	259	targets	targets	-	0.769	259	regulators	regulators	-	0.804	259	targets	targets	-	0.769	259	targets	targets	-	0.769	259	targets	targets	-	0.938	259	targets	targets	-	0.938	259	targets	targets	-	0.938
1	260	regulators	regulators	-	0.804	260	targets	targets	-	0.769	260	targets	targets	-	0.953	260	regulators	regulators	-	0.804	260	targets	targets	-	0.769	260	targets	targets	-	0.953	260	targets	targets	-	0.769	260	targets	targets	-	0.953	260	targets	targets	-	0.938
1	261	regulators	regulators	-	0.804	261	targets	targets	-	0.938	261	targets	targets	-	0.953	261	regulators	regulators	-	0.804	261	targets	targets	-	0.769	261	targets	targets	-	0.953	261	targets	targets	-	0.769	261	targets	targets	-	0.953	261	targets	targets	-	0.938
1	262	regulators	regulators	-	0.804	262	targets	targets	-	0.938	262	targets	targets	-	0.953	262	regulators	regulators	-	0.804	262	targets	targets	-	0.769	262	targets	targets	-	1	262	targets	targets	-	0.769	262	targets	targets	-	0.938	262	targets	targets	-	0.938
1	263	regulators	regulators	-	0.804	263	targets	targets	-	0.769	263	targets	targets	-	0.938	263	regulators	regulators	-	0.804	263	targets	targets	-	0.769	263	targets	targets	-	0.769	263	targets	targets	-	0.938	263	targets	targets	-	0.953	263	targets	targets	-	0.938
1	264	regulators	regulators	-	0.804	264	targets	targets	-	0.953	264	targets	targets	-	0.953	264	regulators	regulators	-	0.804	264	targets	targets	-	0.769	264	targets	targets	-	0.769	264	targets	targets	-	0.938	264	targets	targets	-	0.769	264	targets	targets	-	0.938
1	265	regulators	regulators	-	0.804	265	targets	targets	-	0.938	265	targets	targets	-	0.953	265	regulators	regulators	-	0.804	265	targets	targets	-	0.953	265	targets	targets	-	0.938	265	targets	targets	-	0.938	265	targets	targets	-	0.769	265	targets	targets	-	0.938
1	266	regulators	regulators	-	0.804	266	targets	targets	-	0.938	266	targets	targets	-	0.953	266	regulators	regulators	-	0.804	266	targets	targets	-	0.953	266	targets	targets	-	0.953	266	targets	targets	-	0.769	266	targets	targets	-	0.938	266	targets	targets	-	0.938
1	267	regulators	regulators	-	0.804	267	targets	targets	-	0.938	267	targets	targets	-	0.953	267	regulators	regulators	-	0.804	267	targets	targets	-	1	267	targets	targets	-	0.953	267	targets	targets	-	0.769	267	targets	targets	-	0.769	267	targets	targets	-	0.938
1	268	regulators	regulators	-	0.804	268	targets	targets	-	0.938	268	targets	targets	-	0.953	268	regulators	regulators	-	0.804	268	targets	targets	-	0.938	268	targets	targets	-	0.953	268	targets	targets	-	0.938	268	targets	targets	-	0.938	268	targets	targets	-	0.938
1	269	regulators	regulators	-	0.804	269	targets	targets	-	0.938	269	targets	targets	-	0.953	269	regulators	regulators	-	0.804	269	targets	targets	-	0.938	269	targets	targets	-	0.938	269	targets	targets	-	0.769	269	targets	targets	-	0.769	269	targets	targets	-	0.938
1	270	regulators	regulators	-	0.804	270	targets	targets	-	0.769	270	targets	targets	-	0.769	270	regulators	regulators	-	0.804	270	targets	targets	-	0.769	270	targets	targets	-	0.769	270	targets	targets	-	0.938	270	targets	targets	-	0.938	270	targets	targets	-	0.938
1	271	regulators	regulators	-	0.804	271	targets	targets	-	0.938	271	targets	targets	-	0.769	271	regulators	regulators	-	0.804	271	targets	targets	-	0.953	271	targets	targets	-	0.769	271	targets	targets	-	0.938	271	targets	targets	-	0.953	271	targets	targets	-	0.938
1	272	regulators	regulators	-	0.804	272	targets	targets	-	0.769	272	targets	targets	-	0.769	272	regulators	regulators	-	0.804	272	targets	targets	-	0.769	272	targets	targets	-	0.953	272	targets	targets	-	0.769	272	targets	targets	-	0.953	272	targets	targets	-	0.938
1	273	regulators	regulators	-	0.804	273	targets	targets	-	0.938	273	targets	targets	-	0.769	273	targets	targets	-	0.938	273	targets	targets	-	0.769	273	targets	targets	-	0.953	273	targets	targets	-	0.938	273	targets	targets	-	0.938	273	targets	targets	-	0.938
1	274	regulators	regulators	-	0.804	274	targets	targets	-	0.938	274	targets	targets	-	0.769	274	targets	targets	-	0.938	274	targets	targets	-	0.769	274	targets	targets	-	0.769	274	targets	targets	-	0.769	274	targets	targets	-	0.769	274	targets	targets	-	0.938
1	275	regulators	regulators	-	0.804	275	targets	targets	-	0.938	275	targets	targets	-	0.769	275	targets	targets	-	0.938	275	targets	targets	-	0.769	275	targets	targets	-	0.938	275	targets	targets	-	0.938	275	targets	targets	-	0.769	275	targets	targets	-	0.938
1	276	regulators	regulators	-	0.804	276	targets	targets	-	0.938	276	targets	targets	-	0.769	276	targets	targets	-	0.769	276	targets	targets	-	1	276	targets	targets	-	0.953	276	targets	targets	-	0.938	276	targets	targets	-	0.953	276	targets	targets	-	0.938
1	277	regulators	regulators	-	0.804	277	targets	targets	-	0.769	277	targets	targets	-	0.769	277	targets	targets	-	0.938	277	targets	targets	-	0.769	277	targets	targets	-	0.769	277	targets	targets	-	0.938	277	targets	targets	-	0.938	277	targets	targets	-	0.938
1	278	regulators	regulators	-	0.804	278	targets	targets	-	0.953	278	targets	targets	-	0.769	278	targets	targets	-	0.953	278	targets	targets	-	0.938	278	targets	targets	-	0.769	278	targets	targets	-	0.769	278	targets	targets	-	0.938	278	targets	targets	-	0.938
1	279	regulators	regulators	-	0.804	279	targets	targets	-	0.938	279	targets	targets	-	0.769	279	targets	targets	-	0.938	279	targets	targets	-	0.938	279	targets	targets	-	0.769	279	targets	targets	-	0.769	279	targets	targets	-	0.953	279	targets	targets	-	0.938
1	280	regulators	regulators	-	0.804	280	targets	targets	-	0.938	280	targets	targets	-	0.769	280	targets	targets	-	0.953	280	targets	targets	-	0.953	280	targets	targets	-	0.938	280	targets	targets	-	0.769	280	targets	targets	-	0.769	280	targets	targets	-	0.938
1	281	regulators	regulators	-	0.804	281	targets	targets	-	0.938	281	targets	targets	-	0.769	281	targets	targets	-	0.938	281	targets	targets	-	0.769	281	targets	targets	-	1	281	targets	targets	-	0.938	281	targets	targets	-	0.953	281	targets	targets	-	0.938
1	282	regulators	regulators	-	0.804	282	targets	targets	-	0.938	282	targets	targets	-	0.769	282	targets	targets	-	0.769	282	targets	targets	-	0.938	282	targets	targets	-	0.769	282	targets	targets	-	0.938	282	targets	targets	-	0.769	282	targets	targets	-	0.938
1	283	regulators	regulators	-	0.804	283	targets	targets	-	0.953	283	targets	targets	-	0.769	283	targets	targets	-	0.769	283	targets	targets	-	0.769	283	targets	targets	-	0.938	283	targets	targets	-	0.938	283	targets	targets	-	0.953	283	targets	targets	-	0.938
1	284	regulators	regulators	-	0.804	284	targets	targets	-	0.938	284	targets	targets	-	0.953	284	targets	targets	-	0.769	284	targets	targets	-	0.938	284	targets	targets	-	0.953	284	targets	targets	-	0.938	284	targets	targets	-	0.769	284	targets	targets	-	0.938
1	285	regulators	regulators	-	0.804	285	targets	targets	-	0.938	285	targets	targets	-	0.769	285	targets	targets	-	0.769	285	targets	targets	-	1	285	targets	targets	-	0.938	285	targets	targets	-	0.769	285	targets	targets	-	0.769	285	targets	targets	-	0.938
1	286	regulators	regulators	-	0.804	286	targets	targets	-	0.938	286	targets	targets	-	0.769	286	targets	targets	-	0.769	286	targets	targets	-	1	286	targets	targets	-	0.953	286	targets	targets	-	0.938	286	targets	targets	-	0.953	286	targets	targets	-	0.938
1	287	regulators	regulators	-	0.804	287	targets	targets	-	0.769	287	targets	targets	-	0.769	287	targets	targets	-	0.769	287	targets	targets	-	0.938	287	targets	targets	-	0.769	287	targets	targets	-	0.769	287	targets	targets	-	0.769	287	targets	targets	-	0.938
1	288	regulators	regulators	-	0.804	288	targets	targets	-	0.938	288	targets	targets	-	0.769	288	targets	targets	-	0.938	288	targets	targets	-	0.769	288	targets	targets	-	0.953	288	targets	targets	-	0.938	288	targets	targets	-	0.769	288	targets	targets	-	0.938
1	289	regulators	regulators	-	0.804	289	targets	targets	-	0.938	289	targets	targets	-	0.938	289	targets	targets	-	0.938	289	targets	targets	-	1	289	targets	targets	-	0.769	289	targets	targets	-	0.769	289	targets	targets	-	0.769	289	targets	targets	-	0.938
1	290	regulators	regulators	-	0.804	290	targets	targets	-	0.938	290	targets	targets	-	0.938	290	targets	targets	-	0.769	290	targets	targets	-	0.769	290	targets	targets	-	0.769	290	targets	targets	-	0.938	290	targets	targets	-	0.953	290	targets	targets	-	0.938
1	291	regulators	regulators	-	0.804	291	targets	targets	-	0.938	291	targets	targets	-	0.938	291	targets	targets	-	0.938	291	targets	targets	-	1	291	targets	targets	-	0.953	291	targets	targets	-	0.938	291	targets	targets	-	0.769	291	targets	targets	-	0.938
1	292	regulators	regulators	-	0.804	292	targets	targets	-	0.953	292	targets	targets	-	0.938	292	targets	targets	-	0.769	292	targets	targets	-	0.769	292	targets	targets	-	0.953	292	targets	targets	-	0.938	292	targets	targets	-	0.938	292	targets	targets	-	0.938
1	293	regulators	regulators	-	0.804	293	targets	targets	-	0.938	293	targets	targets	-	0.938	293	targets	targets	-	0.938	293	targets	targets	-	0.769	293	targets	targets	-	0.769	293	targets	targets	-	0.769	293	targets	targets	-	0.769	293	targets	targets	-	0.938
1	294	regulators	regulators	-	0.804	294	targets	targets	-	0.938	294	targets	targets	-	0.938	294	targets	targets	-	0.938	294	targets	targets	-	0.953	294	targets	targets	-	0.953	294	targets	targets	-	0.769	294	targets	targets	-	0.953	294	targets	targets	-	0.938
1	295	regulators	regulators	-	0.804	295	targets	targets	-	0.938	295	targets	targets	-	0.938	295	targets	targets	-	1	295	targets	targets	-	1	295	targets	targets	-	0.938	295	targets	targets	-	0.938	295	targets	targets	-	0.953	295	targets	targets	-	0.938
1	296	regulators	regulators	-	0.804	296	targets	targets	-	0.938	296	targets	targets	-	0.769	296	targets	targets	-	0.938	296	targets	targets	-	0.953	296	targets	targets	-	0.953	296	targets	targets	-	0.769	296	targets	targets	-	0.953	296	targets	targets	-	0.938
1	297	regulators	regulators	-	0.804	297	targets	targets	-	0.769	297	targets	targets	-	0.769	297	targets	targets	-	0.769	297	targets	targets	-	1	297	targets	targets	-	0.938	297	targets	targets	-	0.938	297	targets	targets	-	0.953	297	targets	targets	-	0.938
1	298	regulators	regulators	-	0.804	298	targets	targets	-	0.938	298	targets	targets	-	0.953	298	targets	targets	-	0.953	298	targets	targets	-	0.938	298	targets	targets	-	0.953	298	targets	targets	-	0.938	298	targets	targets	-	0.953	298	targets	targets	-	0.938
1	299	regulators	regulators	-	0.804	299	targets	targets	-	0.769	299	targets	targets	-	0.769	299	targets	targets	-	1	299	targets	targets	-	0.769	299	targets	targets	-	0.953	299	targets	targets	-	0.769	299	targets	targets	-	0.769	299	targets	targets	-	0.938
1	300	regulators	regulators	-	0.804	300	targets	targets	-	0.938	300	targets	targets	-	0.769	300	targets	targets	-	0.769	300	targets	targets	-	0.938	300	targets	targets	-	0.769	300	targets	targets	-	0.938	300	targets	targets	-	0.769	300	targets	targets	-	0.938
1	301	regulators	regulators	-	0.804	301	targets	targets	-	0.938	301	targets	targets	-	0.769	301	targets	targets	-	0.938	301	targets	targets	-	0.769	301	targets	targets	-	0.938	301	targets	targets	-	0.769	301	targets	targets	-	0.769	301	targets	targets	-	0.938
1	302	regulators	regulators	-	0.804	302	targets	targets	-	0.938	302	targets	targets	-	0.938	302	targets	targets	-	0.953	302	targets	targets	-	0.769	302	targets	targets	-	0.953	302	targets	targets	-	0.769	302	targets	targets	-	0.938	302	targets	targets	-	0.938
1	303	regulators	regulators	-	0.804	303	targets	targets	-	0.953	303	targets	targets	-	0.938	303	targets	targets	-	0.938	303	targets	targets	-	0.953	303	targets	targets	-	0.953	303	targets	targets	-	0.769	303	targets	targets	-	0.953	303	targets	targets	-	0.938
1	304	regulators	regulators	-	0.804	304	targets	targets	-	0.938	304	targets	targets	-	0.769	304	targets	targets	-	0.938	304	targets	targets	-	0.769	304	targets	targets	-	0.938	304	targets	targets	-	0.938	304	targets	targets	-	0.953	304	targets	targets	-	0.938
1	305	targets	targets	-	0.938	305	targets	targets	-	0.938	305	targets	targets	-	0.769	305	targets	targets	-	0.938	305	targets	targets	-	0.769	305	targets	targets	-	0.953	305	targets	targets	-	0.938	305	targets	targets	-	0.769	305	targets	targets	-	0.938
1	306	targets	targets	-	0.938	306	targets	targets	-	0.938	306	targets	targets	-	0.769	306	targets	targets	-	1	306	targets	targets	-	0.769	306	targets	targets	-	1	306	targets	targets	-	0.938	306	targets	targets	-	0.769	306	targets	targets	-	0.938
1	307	targets	targets	-	0.938	307	targets	targets	-	0.769	307	targets	targets	-	0.769	307	targets	targets	-	0.938	307	targets	targets	-	0.769	307	targets	targets	-	0.769	307	targets	targets	-	0.938	307	targets	targets	-	0.769	307	targets	targets	-	0.938
1	308	targets	targets	-	0.769	308	targets	targets	-	0.938	308	targets	targets	-	0.769	308	targets	targets	-	0.938	308	targets	targets	-	0.769	308	targets	targets	-	0.953	308	targets	targets	-	0.769	308	targets	targets	-	0.938	308	targets	targets	-	0.938
1	309	targets	targets	-	0.938	309	targets	targets	-	0.938	309	targets	targets	-	0.769	309	targets	targets	-	0.938	309	targets	targets	-	0.769	309	targets	targets	-	0.938	309	targets	targets	-	0.769	309	targets	targets	-	0.769	309	targets	targets	-	0.938
1	310	targets	targets	-	0.938	310	targets	targets	-	0.938	310	targets	targets	-	0.769	310	targets	targets	-	0.938	310	targets	targets	-	0.769	310	targets	targets	-	0.953	310	targets	targets	-	0.769	310	targets	targets	-	0.938	310	targets	targets	-	0.938
1	311	targets	targets	-	0.938	311	targets	targets	-	0.938	311	targets	targets	-	0.769	311	targets	targets	-	0.938	311	targets	targets	-	0.938	311	targets	targets	-	0.953	311	targets	targets	-	0.769	311	targets	targets	-	0.769	311	targets	targets	-	0.938
1	312	targets	targets	-	0.938	312	targets	targets	-	0.938	312	targets	targets	-	0.769	312	targets	targets	-	0.938	312	targets	targets	-	0.938	312	targets	targets	-	0.953	312	targets	targets	-	0.938	312	targets	targets	-	0.938	312	targets	targets	-	0.938
1	313	targets	targets	-	0.938	313	targets	targets	-	0.938	313	targets	targets	-	0.769	313	targets	targets	-	0.953	313	targets	targets	-	0.953	313	targets	targets	-	0.953	313	targets	targets	-	0.769	313	targets	targets	-	0.769	313	targets	targets	-	0.938
1	314	targets	targets	-	0.938	314	targets	targets	-	0.769	314	targets	targets	-	0.769	314	targets	targets	-	0.938	314	targets	targets	-	0.938	314	targets	targets	-	0.769	314	targets	targets	-	0.938	314	targets	targets	-	0.938	314	targets	targets	-	0.938
1	315	targets	targets	-	0.938	315	targets	targets	-	0.938	315	targets	targets	-	0.769	315	targets	targets	-	0.938	315	targets	targets	-	0.938	315	targets	targets	-	1	315	targets	targets	-	0.938	315	targets	targets	-	0.953	315	targets	targets	-	0.938
1	316	targets	targets	-	0.769	316	targets	targets	-	0.938	316	targets	targets	-	0.769	316	targets	targets	-	0.769	316	targets	targets	-	0.953	316	targets	targets	-	0.938	316	targets	targets	-	0.769	316	targets	targets	-	0.953	316	targets	targets	-	0.938
1	317	targets	targets	-	0.938	317	targets	targets	-	0.938	317	targets	targets	-	0.769	317	targets	targets	-	0.769	317	targets	targets	-	0.938	317	targets	targets	-	0.769	317	targets	targets	-	0.938	317	targets	targets	-	0.938	317	targets	targets	-	0.938
1	318	targets	targets	-	0.769	318	targets	targets	-	0.938	318	targets	targets	-	0.769	318	targets	targets	-	0.769	318	targets	targets	-	0.769	318	targets	targets	-	0.769	318	targets	targets	-	0.938	318	targets	targets	-	0.769	318	targets	targets	-	0.938
1	319	targets	targets	-	0.938	319	targets	targets	-	0.938	319	targets	targets	-	0.769	319	targets	targets	-	0.938	319	targets	targets	-	0.769	319	targets	targets	-	0.938	319	targets	targets	-	0.769	319	targets	targets	-	0.938	319	targets	targets	-	0.938
1	320	targets	targets	-	0.938	320	targets	targets	-	0.938	320	targets	targets	-	0.769	320	targets	targets	-	0.938	320	targets	targets	-	0.769	320	targets	targets	-	0.769	320	targets	targets	-	0.769	320	targets	targets	-	0.769	320	targets	targets	-	0.938
1	321	targets	targets	-	0.938	321	targets	targets	-	0.769	321	targets	targets	-	0.769	321	targets	targets	-	0.769	321	targets	targets	-	0.938	321	targets	targets	-	0.769	321	targets	targets	-	0.769	321	targets	targets	-	0.769	321	targets	targets	-	0.938
1	322	targets	targets	-	0.938	322	targets	targets	-	0.938	322	targets	targets	-	0.769	322	targets	targets	-	0.938	322	targets	targets	-	0.953	322	targets	targets	-	0.938	322	targets	targets	-	0.769	322	targets	targets	-	0.769	322	targets	targets	-	0.938
1	323	targets	targets	-	0.938	323	targets	targets	-	0.953	323	targets	targets	-	0.769	323	targets	targets	-	0.938	323	targets	targets	-	0.769	323	targets	targets	-	0.938	323	targets	targets	-	0.938	323	targets	targets	-	0.938	323	targets	targets	-	0.938
1	324	targets	targets	-	0.938	324	targets	targets	-	0.938	324	targets	targets	-	0.938	324	targets	targets	-	0.953	324	targets	targets	-	0.769	324	targets	targets	-	0.953	324	targets	targets	-	0.938	324	targets	targets	-	0.769	324	targets	targets	-	0.938
1	325	targets	targets	-	0.938	325	targets	targets	-	0.938	325	targets	targets	-	0.769	325	targets	targets	-	0.938	325	targets	targets	-	0.769	325	targets	targets	-	0.953	325	targets	targets	-	0.769	325	targets	targets	-	0.938	325	targets	targets	-	0.938
1	326	targets	targets	-	0.938	326	targets	targets	-	0.953	326	targets	targets	-	0.769	326	targets	targets	-	0.769	326	targets	targets	-	0.769	326	targets	targets	-	0.938	326	targets	targets	-	0.938	326	targets	targets	-	0.769	326	targets	targets	-	0.938
1	327	targets	targets	-	0.938	327	targets	targets	-	0.938	327	targets	targets	-	0.769	327	targets	targets	-	1	327	targets	targets	-	1	327	targets	targets	-	0.769	327	targets	targets	-	0.938	327	targets	targets	-	0.953	327	targets	targets	-	0.938
1	328	targets	targets	-	0.938	328	targets	targets	-	0.769	328	targets	targets	-	0.769	328	targets	targets	-	0.938	328	targets	targets	-	1	328	targets	targets	-	0.938	328	targets	targets	-	0.769	328	targets	targets	-	0.769	328	targets	targets	-	0.938
1	329	targets	targets	-	0.938	329	targets	targets	-	0.769	329	targets	targets	-	0.769	329	targets	targets	-	0.953	329	targets	targets	-	0.938	329	targets	targets	-	0.938	329	targets	targets	-	0.769	329	targets	targets	-	0.938	329	targets	targets	-	0.938
1	330	targets	targets	-	0.938	330	targets	targets	-	0.938	330	targets	targets	-	0.769	330	targets	targets	-	0.938	330	targets	targets	-	0.769	330	targets	targets	-	0.769	330	targets	targets	-	0.938	330	targets	targets	-	0.938	330	targets	targets	-	0.938
1	331	targets	targets	-	0.938	331	targets	targets	-	0.938	331	targets	targets	-	0.769	331	targets	targets	-	1	331	targets	targets	-	0.769	331	targets	targets	-	0.769	331	targets	targets	-	0.938	331	targets	targets	-	0.769	331	targets	targets	-	0.938
1	332	targets	targets	-	0.938	332	targets	targets	-	0.938	332	targets	targets	-	0.769	332	targets	targets	-	0.769	332	targets	targets	-	1	332	targets	targets	-	0.769	332	targets	targets	-	0.938	332	targets	targets	-	0.953	332	targets	targets	-	0.938
1	333	targets	targets	-	0.769	333	targets	targets	-	0.938	333	targets	targets	-	0.953	333	targets	targets	-	0.938	333	targets	targets	-	0.953	333	targets	targets	-	0.769	333	targets	targets	-	0.938	333	targets	targets	-	0.769	333	targets	targets	-	0.938
1	334	targets	targets	-	0.938	334	targets	targets	-	0.938	334	targets	targets	-	0.953	334	targets	targets	-	0.769	334	targets	targets	-	1	334	targets	targets	-	1	334	targets	targets	-	0.938	334	targets	targets	-	0.938	334	targets	targets	-	0.938
1	335	targets	targets	-	0.938	335	targets	targets	-	0.938	335	targets	targets	-	0.938	335	targets	targets	-	0.953	335	targets	targets	-	0.769	335	targets	targets	-	0.769	335	targets	targets	-	0.938	335	targets	targets	-	0.938	335	targets	targets	-	0.938
1	336	targets	targets	-	0.938	336	targets	targets	-	0.769	336	targets	targets	-	0.938	336	targets	targets	-	0.953	336	targets	targets	-	0.769	336	targets	targets	-	0.938	336	targets	targets	-	0.769	336	targets	targets	-	0.769	336	targets	targets	-	0.938
1	337	targets	targets	-	0.938	337	targets	targets	-	0.953	337	targets	targets	-	0.938	337	targets	targets	-	0.938	337	targets	targets	-	0.938	337	targets	targets	-	0.769	337	targets	targets	-	0.938	337	targets	targets	-	0.938	337	targets	targets	-	0.938
1	338	targets	targets	-	0.938	338	targets	targets	-	0.938	338	targets	targets	-	0.938	338	targets	targets	-	0.938	338	targets	targets	-	1	338	targets	targets	-	0.769	338	targets	targets	-	0.769	338	targets	targets	-	0.953	338	targets	targets	-	0.938
1	339	targets	targets	-	0.938	339	targets	targets	-	0.769	339	targets	targets	-	0.938	339	targets	targets	-	0.938	339	targets	targets	-	0.769	339	targets	targets	-	0.938	339	targets	targets	-	0.938	339	targets	targets	-	0.953	339	targets	targets	-	0.938
1	340	targets	targets	-	0.938	340	targets	targets	-	0.769	340	targets	targets	-	0.938	340	targets	targets	-	0.938	340	targets	targets	-	0.938	340	targets	targets	-	0.769	340	targets	targets	-	0.938	340	targets	targets	-	0.769	340	targets	targets	-	0.938
1	341	targets	targets	-	0.938	341	targets	targets	-	0.938	341	targets	targets	-	0.938	341	targets	targets	-	0.938	341	targets	targets	-	0.938	341	targets	targets	-	0.953	341	targets	targets	-	0.938	341	targets	targets	-	0.769	341	targets	targets	-	0.938
1	342	targets	targets	-	0.938	342	targets	targets	-	0.938	342	targets	targets	-	0.769	342	targets	targets	-	0.953	342	targets	targets	-	0.769	342	targets	targets	-	0.938	342	targets	targets	-	0.938	342	targets	targets	-	0.769	342	targets	targets	-	0.938
1	343	targets	targets	-	0.938	343	targets	targets	-	0.938	343	targets	targets	-	0.953	343	targets	targets	-	0.953	343	targets	targets	-	1	343	targets	targets	-	0.769	343	targets	targets	-	0.938	343	targets	targets	-	0.769	343	targets	targets	-	0.938
1	344	targets	targets	-	0.938	344	targets	targets	-	0.938	344	targets	targets	-	0.953	344	targets	targets	-	0.938	344	targets	targets	-	0.769	344	targets	targets	-	0.769	344	targets	targets	-	0.938	344	targets	targets	-	0.769	344	targets	targets	-	0.938
1	345	targets	targets	-	0.938	345	targets	targets	-	0.938	345	targets	targets	-	0.953	345	targets	targets	-	0.938	345	targets	targets	-	0.769	345	targets	targets	-	1	345	targets	targets	-	0.938	345	targets	targets	-	0.938	345	targets	targets	-	0.938
1	346	targets	targets	-	0.938	346	targets	targets	-	0.938	346	targets	targets	-	0.953	346	targets	targets	-	0.938	346	targets	targets	-	1	346	targets	targets	-	0.953	346	targets	targets	-	0.938	346	targets	targets	-	0.769	346	targets	targets	-	0.938
1	347	targets	targets	-	0.938	347	targets	targets	-	0.938	347	targets	targets	-	0.953	347	targets	targets	-	0.769	347	targets	targets	-	0.769	347	targets	targets	-	0.953	347	targets	targets	-	0.938	347	targets	targets	-	0.769	347	targets	targets	-	0.938
1	348	targets	targets	-	0.938	348	targets	targets	-	0.938	348	targets	targets	-	1	348	targets	targets	-	0.769	348	targets	targets	-	0.938	348	targets	targets	-	0.769	348	targets	targets	-	0.769	348	targets	targets	-	0.769	348	targets	targets	-	0.938
1	349	targets	targets	-	0.938	349	targets	targets	-	0.769	349	targets	targets	-	0.938	349	targets	targets	-	1	349	targets	targets	-	0.769	349	targets	targets	-	0.769	349	targets	targets	-	0.938	349	targets	targets	-	0.769	349	targets	targets	-	0.938
1	350	targets	targets	-	0.769	350	targets	targets	-	0.938	350	targets	targets	-	0.769	350	targets	targets	-	0.938	350	targets	targets	-	0.769	350	targets	targets	-	0.769	350	targets	targets	-	0.938	350	targets	targets	-	0.769	350	targets	targets	-	0.938
1	351	targets	targets	-	0.938	351	targets	targets	-	0.938	351	targets	targets	-	0.769	351	targets	targets	-	0.938	351	targets	targets	-	0.769	351	targets	targets	-	1	351	targets	targets	-	0.769	351	targets	targets	-	0.769	351	targets	targets	-	0.938
1	352	targets	targets	-	0.938	352	targets	targets	-	0.938	352	targets	targets	-	0.769	352	targets	targets	-	0.938	352	targets	targets	-	0.769	352	targets	targets	-	0.938	352	targets	targets	-	0.769	352	targets	targets	-	0.769	352	targets	targets	-	0.938
1	353	targets	targets	-	0.938	353	targets	targets	-	0.938	353	targets	targets	-	0.938	353	targets	targets	-	0.953	353	targets	targets	-	1	353	targets	targets	-	0.953	353	targets	targets	-	0.769	353	targets	targets	-	0.953	353	targets	targets	-	0.938
1	354	targets	targets	-	0.938	354	targets	targets	-	0.938	354	targets	targets	-	0.938	354	targets	targets	-	0.953	354	targets	targets	-	0.953	354	targets	targets	-	0.769	354	targets	targets	-	0.769	354	targets	targets	-	0.769	354	targets	targets	-	0.938
1	355	targets	targets	-	0.938	355	targets	targets	-	0.938	355	targets	targets	-	0.938	355	targets	targets	-	0.938	355	targets	targets	-	0.769	355	targets	targets	-	0.938	355	targets	targets	-	0.938	355	targets	targets	-	0.769	355	targets	targets	-	0.938
1	356	targets	targets	-	0.938	356	targets	targets	-	0.938	356	targets	targets	-	0.938	356	targets	targets	-	0.953	356	targets	targets	-	0.953	356	targets	targets	-	1	356	targets	targets	-	0.938	356	targets	targets	-	0.769	356	targets	targets	-	0.938
1	357	targets	targets	-	0.938	357	targets	targets	-	0.938	357	targets	targets	-	0.938	357	targets	targets	-	0.953	357	targets	targets	-	0.953	357	targets	targets	-	0.769	357	targets	targets	-	0.769	357	targets	targets	-	0.769	357	targets	targets	-	0.938
1	358	targets	targets	-	0.938	358	targets	targets	-	0.938	358	targets	targets	-	0.938	358	targets	targets	-	0.953	358	targets	targets	-	0.769	358	targets	targets	-	0.769	358	targets	targets	-	0.938	358	targets	targets	-	0.769	358	targets	targets	-	0.938
1	359	targets	targets	-	0.938	359	targets	targets	-	0.938	359	targets	targets	-	0.938	359	targets	targets	-	0.938	359	targets	targets	-	0.953	359	targets	targets	-	0.938	359	targets	targets	-	0.769	359	targets	targets	-	0.953	359	targets	targets	-	0.938
1	360	targets	targets	-	0.938	360	targets	targets	-	0.938	360	targets	targets	-	0.938	360	targets	targets	-	0.938	360	targets	targets	-	0.938	360	targets	targets	-	0.938	360	targets	targets	-	0.938	360	targets	targets	-	0.769	360	targets	targets	-	0.938
1	361	targets	targets	-	0.938	361	targets	targets	-	0.938	361	targets	targets	-	0.769	361	targets	targets	-	0.938	361	targets	targets	-	1	361	targets	targets	-	0.938	361	targets	targets	-	0.938	361	targets	targets	-	0.769	361	targets	targets	-	0.938
1	362	targets	targets	-	0.938	362	targets	targets	-	0.938	362	targets	targets	-	0.938	362	targets	targets	-	0.938	362	targets	targets	-	0.769	362	targets	targets	-	0.938	362	targets	targets	-	0.938	362	targets	targets	-	0.953	362	targets	targets	-	0.938
1	363	targets	targets	-	0.938	363	targets	targets	-	0.938	363	targets	targets	-	0.769	363	targets	targets	-	0.953	363	targets	targets	-	0.769	363	targets	targets	-	0.953	363	targets	targets	-	0.769	363	targets	targets	-	0.769
1	364	targets	targets	-	0.938	364	targets	targets	-	0.938	364	targets	targets	-	0.938	364	targets	targets	-	0.953	364	targets	targets	-	1	364	targets	targets	-	0.953	364	targets	targets	-	0.938	364	targets	targets	-	0.938
1	365	targets	targets	-	0.938	365	targets	targets	-	0.938	365	targets	targets	-	0.953	365	targets	targets	-	0.938	365	targets	targets	-	0.769	365	targets	targets	-	1	365	targets	targets	-	0.769	365	targets	targets	-	0.938
1	366	targets	targets	-	0.938	366	targets	targets	-	0.938	366	targets	targets	-	0.953	366	targets	targets	-	0.769	366	targets	targets	-	0.769	366	targets	targets	-	0.953	366	targets	targets	-	0.938	366	targets	targets	-	0.938
1	367	targets	targets	-	0.938	367	targets	targets	-	0.938	367	targets	targets	-	0.953	367	targets	targets	-	0.938	367	targets	targets	-	0.938	367	targets	targets	-	0.938	367	targets	targets	-	0.938	367	targets	targets	-	0.938
1	368	targets	targets	-	0.938	368	targets	targets	-	0.938	368	targets	targets	-	0.953	368	targets	targets	-	0.938	368	targets	targets	-	0.769	368	targets	targets	-	0.953	368	targets	targets	-	0.769	368	targets	targets	-	0.769
1	369	targets	targets	-	0.938	369	targets	targets	-	0.938	369	targets	targets	-	0.769	369	targets	targets	-	0.938	369	targets	targets	-	0.769	369	targets	targets	-	0.769	369	targets	targets	-	0.769	369	targets	targets	-	0.769
1	370	targets	targets	-	0.938	370	targets	targets	-	0.769	370	targets	targets	-	0.769	370	targets	targets	-	0.769	370	targets	targets	-	0.938	370	targets	targets	-	1	370	targets	targets	-	0.769	370	targets	targets	-	0.769
1	371	targets	targets	-	0.938	371	targets	targets	-	0.938	371	targets	targets	-	0.769	371	targets	targets	-	0.953	371	targets	targets	-	0.938	371	targets	targets	-	0.769	371	targets	targets	-	0.769	371	targets	targets	-	0.938
1	372	targets	targets	-	0.938	372	targets	targets	-	0.938	372	targets	targets	-	0.769	372	targets	targets	-	0.938	372	targets	targets	-	0.769	372	targets	targets	-	0.953	372	targets	targets	-	0.769	372	targets	targets	-	0.769
1	373	targets	targets	-	0.938	373	targets	targets	-	0.769	373	targets	targets	-	0.769	373	targets	targets	-	0.938	373	targets	targets	-	0.769	373	targets	targets	-	0.953	373	targets	targets	-	0.769	373	targets	targets	-	0.769
1	374	targets	targets	-	0.938	374	targets	targets	-	0.938	374	targets	targets	-	0.769	374	targets	targets	-	0.938	374	targets	targets	-	1	374	targets	targets	-	0.769	374	targets	targets	-	0.769	374	targets	targets	-	0.953
1	375	targets	targets	-	0.938	375	targets	targets	-	0.938	375	targets	targets	-	0.953	375	targets	targets	-	0.938	375	targets	targets	-	0.938	375	targets	targets	-	0.769	375	targets	targets	-	0.938	375	targets	targets	-	0.769
1	376	targets	targets	-	0.938	376	targets	targets	-	0.938	376	targets	targets	-	0.953	376	targets	targets	-	0.953	376	targets	targets	-	0.769	376	targets	targets	-	0.769	376	targets	targets	-	0.769	376	targets	targets	-	0.769
1	377	targets	targets	-	0.938	377	targets	targets	-	0.938	377	targets	targets	-	0.953	377	targets	targets	-	0.938	377	targets	targets	-	0.938	377	targets	targets	-	1	377	targets	targets	-	0.769	377	targets	targets	-	0.769
1	378	targets	targets	-	0.938	378	targets	targets	-	0.938	378	targets	targets	-	0.953	378	targets	targets	-	0.938	378	targets	targets	-	0.938	378	targets	targets	-	0.938	378	targets	targets	-	0.938	378	targets	targets	-	0.938
1	379	targets	targets	-	0.938	379	targets	targets	-	0.938	379	targets	targets	-	0.953	379	targets	targets	-	0.953	379	targets	targets	-	0.769	379	targets	targets	-	0.938	379	targets	targets	-	0.938	379	targets	targets	-	0.938
1	380	targets	targets	-	0.938	380	targets	targets	-	0.938	380	targets	targets	-	0.953	380	targets	targets	-	0.938	380	targets	targets	-	0.769	380	targets	targets	-	0.938	380	targets	targets	-	0.769	380	targets	targets	-	0.953
1	381	targets	targets	-	0.938	381	targets	targets	-	0.938	381	targets	targets	-	0.953	381	targets	targets	-	0.938	381	targets	targets	-	0.769	381	targets	targets	-	1	381	targets	targets	-	0.769	381	targets	targets	-	0.953
1	382	targets	targets	-	0.938	382	targets	targets	-	0.769	382	targets	targets	-	0.953	382	targets	targets	-	0.938	382	targets	targets	-	1	382	targets	targets	-	0.953	382	targets	targets	-	0.769	382	targets	targets	-	0.769
1	383	targets	targets	-	0.938	383	targets	targets	-	0.953	383	targets	targets	-	0.953	383	targets	targets	-	0.938	383	targets	targets	-	1	383	targets	targets	-	0.769	383	targets	targets	-	0.938	383	targets	targets	-	0.953
1	384	targets	targets	-	0.938	384	targets	targets	-	0.953	384	targets	targets	-	0.769	384	targets	targets	-	0.953	384	targets	targets	-	0.938	384	targets	targets	-	0.938	384	targets	targets	-	0.938	384	targets	targets	-	0.769
1	385	targets	targets	-	0.938	385	targets	targets	-	0.938	385	targets	targets	-	0.769	385	targets	targets	-	0.953	385	targets	targets	-	1	385	targets	targets	-	0.769	385	targets	targets	-	0.769	385	targets	targets	-	0.769
1	386	targets	targets	-	0.938	386	targets	targets	-	0.938	386	targets	targets	-	0.938	386	targets	targets	-	0.953	386	targets	targets	-	0.953	386	targets	targets	-	0.769	386	targets	targets	-	0.938	386	targets	targets	-	0.769
1	387	targets	targets	-	0.938	387	targets	targets	-	0.769	387	targets	targets	-	0.938	387	targets	targets	-	0.953	387	targets	targets	-	0.938	387	targets	targets	-	1	387	targets	targets	-	0.938	387	targets	targets	-	0.769
1	388	targets	targets	-	0.938	388	targets	targets	-	0.953	388	targets	targets	-	0.769	388	targets	targets	-	0.938	388	targets	targets	-	1	388	targets	targets	-	0.938	388	targets	targets	-	0.938	388	targets	targets	-	0.769
1	389	targets	targets	-	0.938	389	targets	targets	-	0.938	389	targets	targets	-	0.769	389	targets	targets	-	0.938	389	targets	targets	-	0.938	389	targets	targets	-	0.938	389	targets	targets	-	0.769	389	targets	targets	-	0.769
1	390	targets	targets	-	0.938	390	targets	targets	-	0.938	390	targets	targets	-	0.769	390	targets	targets	-	0.938	390	targets	targets	-	0.769	390	targets	targets	-	0.953	390	targets	targets	-	0.769	390	targets	targets	-	0.769
1	391	targets	targets	-	0.938	391	targets	targets	-	0.938	391	targets	targets	-	0.938	391	targets	targets	-	0.938	391	targets	targets	-	0.769	391	targets	targets	-	0.938	391	targets	targets	-	0.938	391	targets	targets	-	0.953
1	392	targets	targets	-	0.938	392	targets	targets	-	0.769	392	targets	targets	-	0.938	392	targets	targets	-	0.938	392	targets	targets	-	0.953	392	targets	targets	-	0.769	392	targets	targets	-	0.938	392	targets	targets	-	0.769
1	393	targets	targets	-	0.938	393	targets	targets	-	0.938	393	targets	targets	-	0.938	393	targets	targets	-	0.938	393	targets	targets	-	0.938	393	targets	targets	-	1	393	targets	targets	-	0.769	393	targets	targets	-	0.769
1	394	targets	targets	-	0.938	394	targets	targets	-	0.938	394	targets	targets	-	0.938	394	targets	targets	-	0.938	394	targets	targets	-	0.769	394	targets	targets	-	0.769	394	targets	targets	-	0.769	394	targets	targets	-	0.769
1	395	targets	targets	-	0.938	395	targets	targets	-	0.769	395	targets	targets	-	0.938	395	targets	targets	-	0.769	395	targets	targets	-	0.938	395	targets	targets	-	0.769	395	targets	targets	-	0.938	395	targets	targets	-	0.769
1	396	targets	targets	-	0.938	396	targets	targets	-	0.953	396	targets	targets	-	0.769	396	targets	targets	-	0.938	396	targets	targets	-	0.938	396	targets	targets	-	0.938	396	targets	targets	-	0.769	396	targets	targets	-	0.938
1	397	targets	targets	-	0.938	397	targets	targets	-	0.938	397	targets	targets	-	0.953	397	targets	targets	-	0.953	397	targets	targets	-	0.769	397	targets	targets	-	0.953	397	targets	targets	-	0.938	397	targets	targets	-	0.769
1	398	targets	targets	-	0.938	398	targets	targets	-	0.769	398	targets	targets	-	0.953	398	targets	targets	-	0.938	398	targets	targets	-	0.953	398	targets	targets	-	0.769	398	targets	targets	-	0.938	398	targets	targets	-	0.953
1	399	targets	targets	-	0.938	399	targets	targets	-	0.938	399	targets	targets	-	0.953	399	targets	targets	-	0.938	399	targets	targets	-	1	399	targets	targets	-	0.953	399	targets	targets	-	0.938	399	targets	targets	-	0.769
1	400	targets	targets	-	0.938	400	targets	targets	-	1	400	targets	targets	-	0.769	400	targets	targets	-	0.938	400	targets	targets	-	0.953	400	targets	targets	-	0.953	400	targets	targets	-	0.938	400	targets	targets	-	0.769
1	401	targets	targets	-	0.938	401	targets	targets	-	0.938	401	targets	targets	-	0.769	401	targets	targets	-	1	401	targets	targets	-	0.938	401	targets	targets	-	0.938	401	targets	targets	-	0.769	401	targets	targets	-	0.769
1	402	targets	targets	-	0.938	402	targets	targets	-	0.769	402	targets	targets	-	0.769	402	targets	targets	-	0.938	402	targets	targets	-	0.769	402	targets	targets	-	0.769	402	targets	targets	-	0.938	402	targets	targets	-	0.769
1	403	targets	targets	-	0.938	403	targets	targets	-	0.769	403	targets	targets	-	0.769	403	targets	targets	-	0.938	403	targets	targets	-	0.938	403	targets	targets	-	0.769	403	targets	targets	-	0.938	403	targets	targets	-	0.953
1	404	targets	targets	-	0.938	404	targets	targets	-	0.938	404	targets	targets	-	0.769	404	targets	targets	-	0.953	404	targets	targets	-	0.769	404	targets	targets	-	0.769	404	targets	targets	-	0.938	404	targets	targets	-	0.769
1	405	targets	targets	-	0.938	405	targets	targets	-	0.938	405	targets	targets	-	0.769	405	targets	targets	-	0.938	405	targets	targets	-	0.769	405	targets	targets	-	0.938	405	targets	targets	-	0.938	405	targets	targets	-	0.769
1	406	targets	targets	-	0.938	406	targets	targets	-	0.938	406	targets	targets	-	0.769	406	targets	targets	-	0.938	406	targets	targets	-	0.953	406	targets	targets	-	0.938	406	targets	targets	-	0.938	406	targets	targets	-	0.769
1	407	targets	targets	-	0.938	407	targets	targets	-	0.938	407	targets	targets	-	0.769	407	targets	targets	-	0.769	407	targets	targets	-	0.938	407	targets	targets	-	0.938	407	targets	targets	-	0.938	407	targets	targets	-	0.769
1	408	targets	targets	-	0.938	408	targets	targets	-	0.769	408	targets	targets	-	0.769	408	targets	targets	-	0.953	408	targets	targets	-	1	408	targets	targets	-	0.938	408	targets	targets	-	0.938	408	targets	targets	-	0.953
1	409	targets	targets	-	0.938	409	targets	targets	-	0.953	409	targets	targets	-	0.769	409	targets	targets	-	0.938	409	targets	targets	-	0.769	409	targets	targets	-	0.953	409	targets	targets	-	0.938	409	targets	targets	-	0.938
1	410	targets	targets	-	0.938	410	targets	targets	-	0.938	410	targets	targets	-	0.769	410	targets	targets	-	0.938	410	targets	targets	-	0.769	410	targets	targets	-	1	410	targets	targets	-	0.938	410	targets	targets	-	0.769
1	411	targets	targets	-	0.938	411	targets	targets	-	0.938	411	targets	targets	-	0.769	411	targets	targets	-	0.938	411	targets	targets	-	0.769	411	targets	targets	-	0.938	411	targets	targets	-	0.769	411	targets	targets	-	0.953
1	412	targets	targets	-	0.938	412	targets	targets	-	0.938	412	targets	targets	-	0.953	412	targets	targets	-	0.938	412	targets	targets	-	0.769	412	targets	targets	-	0.769	412	targets	targets	-	0.769	412	targets	targets	-	0.769
1	413	targets	targets	-	0.938	413	targets	targets	-	0.938	413	targets	targets	-	0.769	413	targets	targets	-	1	413	targets	targets	-	0.769	413	targets	targets	-	0.769	413	targets	targets	-	0.938	413	targets	targets	-	0.769
1	414	targets	targets	-	0.938	414	targets	targets	-	0.953	414	targets	targets	-	0.769	414	targets	targets	-	0.953	414	targets	targets	-	0.938	414	targets	targets	-	1	414	targets	targets	-	0.938	414	targets	targets	-	0.938
1	415	targets	targets	-	0.938	415	targets	targets	-	0.938	415	targets	targets	-	0.769	415	targets	targets	-	0.938	415	targets	targets	-	0.953	415	targets	targets	-	0.938	415	targets	targets	-	0.769	415	targets	targets	-	0.938
1	416	targets	targets	-	0.938	416	targets	targets	-	0.938	416	targets	targets	-	0.769	416	targets	targets	-	0.953	416	targets	targets	-	0.769	416	targets	targets	-	1	416	targets	targets	-	0.769	416	targets	targets	-	0.769
1	417	targets	targets	-	0.938	417	targets	targets	-	0.938	417	targets	targets	-	0.769	417	targets	targets	-	0.938	417	targets	targets	-	0.769	417	targets	targets	-	0.769	417	targets	targets	-	0.938	417	targets	targets	-	0.769
1	418	targets	targets	-	0.938	418	targets	targets	-	0.953	418	targets	targets	-	0.953	418	targets	targets	-	0.953	418	targets	targets	-	0.769	418	targets	targets	-	1	418	targets	targets	-	0.938	418	targets	targets	-	0.769
1	419	targets	targets	-	0.938	419	targets	targets	-	0.938	419	targets	targets	-	0.953	419	targets	targets	-	0.938	419	targets	targets	-	0.953	419	targets	targets	-	0.769	419	targets	targets	-	0.938	419	targets	targets	-	0.938
1	420	targets	targets	-	0.938	420	targets	targets	-	0.938	420	targets	targets	-	0.938	420	targets	targets	-	0.938	420	targets	targets	-	0.769	420	targets	targets	-	0.769	420	targets	targets	-	0.938	420	targets	targets	-	0.769
1	421	targets	targets	-	0.938	421	targets	targets	-	0.953	421	targets	targets	-	0.938	421	targets	targets	-	0.769	421	targets	targets	-	0.938	421	targets	targets	-	0.769	421	targets	targets	-	0.769	421	targets	targets	-	0.953
1	422	targets	targets	-	0.938	422	targets	targets	-	0.938	422	targets	targets	-	0.769	422	targets	targets	-	0.953	422	targets	targets	-	0.938	422	targets	targets	-	0.938	422	targets	targets	-	0.769	422	targets	targets	-	0.769
1	423	targets	targets	-	0.938	423	targets	targets	-	0.938	423	targets	targets	-	0.769	423	targets	targets	-	0.938	423	targets	targets	-	0.953	423	targets	targets	-	1	423	targets	targets	-	0.769	423	targets	targets	-	0.953
1	424	targets	targets	-	0.938	424	targets	targets	-	0.769	424	targets	targets	-	0.769	424	targets	targets	-	0.953	424	targets	targets	-	0.938	424	targets	targets	-	0.953	424	targets	targets	-	0.938	424	targets	targets	-	0.938
1	425	targets	targets	-	0.938	425	targets	targets	-	0.938	425	targets	targets	-	0.769	425	targets	targets	-	0.953	425	targets	targets	-	0.769	425	targets	targets	-	0.769	425	targets	targets	-	0.938	425	targets	targets	-	0.938
1	426	targets	targets	-	0.938	426	targets	targets	-	0.938	426	targets	targets	-	0.769	426	targets	targets	-	0.953	426	targets	targets	-	0.769	426	targets	targets	-	0.769	426	targets	targets	-	0.938	426	targets	targets	-	0.938
1	427	targets	targets	-	0.938	427	targets	targets	-	0.938	427	targets	targets	-	0.769	427	targets	targets	-	0.769	427	targets	targets	-	0.938	427	targets	targets	-	1	427	targets	targets	-	0.938	427	targets	targets	-	0.769
1	428	targets	targets	-	0.938	428	targets	targets	-	0.938	428	targets	targets	-	0.769	428	targets	targets	-	0.953	428	targets	targets	-	0.938	428	targets	targets	-	1	428	targets	targets	-	0.938	428	targets	targets	-	0.953
1	429	targets	targets	-	0.938	429	targets	targets	-	0.938	429	targets	targets	-	0.769	429	targets	targets	-	0.769	429	targets	targets	-	0.769	429	targets	targets	-	0.769	429	targets	targets	-	0.938	429	targets	targets	-	0.953
1	430	targets	targets	-	0.938	430	targets	targets	-	0.769	430	targets	targets	-	0.769	430	targets	targets	-	0.938	430	targets	targets	-	0.938	430	targets	targets	-	0.938	430	targets	targets	-	0.938	430	targets	targets	-	0.769
1	431	targets	targets	-	0.938	431	targets	targets	-	0.953	431	targets	targets	-	0.769	431	targets	targets	-	0.938	431	targets	targets	-	0.938	431	targets	targets	-	1	431	targets	targets	-	0.938	431	targets	targets	-	0.769
1	432	targets	targets	-	0.938	432	targets	targets	-	0.938	432	targets	targets	-	0.769	432	targets	targets	-	0.938	432	targets	targets	-	0.769	432	targets	targets	-	0.769	432	targets	targets	-	0.938	432	targets	targets	-	0.938
1	433	targets	targets	-	0.938	433	targets	targets	-	0.938	433	targets	targets	-	0.769	433	targets	targets	-	0.953	433	targets	targets	-	0.769	433	targets	targets	-	0.769	433	targets	targets	-	0.938	433	targets	targets	-	0.769
1	434	targets	targets	-	0.769	434	targets	targets	-	0.938	434	targets	targets	-	0.769	434	targets	targets	-	0.938	434	targets	targets	-	0.938	434	targets	targets	-	0.938	434	targets	targets	-	0.769	434	targets	targets	-	0.769
1	435	targets	targets	-	0.938	435	targets	targets	-	0.769	435	targets	targets	-	0.769	435	targets	targets	-	0.769	435	targets	targets	-	0.769	435	targets	targets	-	0.953	435	targets	targets	-	0.938	435	targets	targets	-	0.769
1	436	targets	targets	-	0.938	436	targets	targets	-	0.938	436	targets	targets	-	0.769	436	targets	targets	-	0.938	436	targets	targets	-	0.769	436	targets	targets	-	0.769	436	targets	targets	-	0.938	436	targets	targets	-	0.769
1	437	targets	targets	-	0.938	437	targets	targets	-	0.938	437	targets	targets	-	0.769	437	targets	targets	-	0.938	437	targets	targets	-	0.769	437	targets	targets	-	0.953	437	targets	targets	-	0.938	437	targets	targets	-	0.938
1	438	targets	targets	-	0.938	438	targets	targets	-	0.938	438	targets	targets	-	0.769	438	targets	targets	-	0.953	438	targets	targets	-	0.938	438	targets	targets	-	1	438	targets	targets	-	0.938	438	targets	targets	-	0.938
1	439	targets	targets	-	0.938	439	targets	targets	-	0.953	439	targets	targets	-	0.938	439	targets	targets	-	0.938	439	targets	targets	-	0.769	439	targets	targets	-	0.769	439	targets	targets	-	0.938	439	targets	targets	-	0.953
1	440	targets	targets	-	0.938	440	targets	targets	-	0.953	440	targets	targets	-	0.938	440	targets	targets	-	0.938	440	targets	targets	-	0.769	440	targets	targets	-	1	440	targets	targets	-	0.938	440	targets	targets	-	0.953
1	441	targets	targets	-	0.938	441	targets	targets	-	0.769	441	targets	targets	-	0.769	441	targets	targets	-	0.953	441	targets	targets	-	0.953	441	targets	targets	-	0.953	441	targets	targets	-	0.938	441	targets	targets	-	0.938
1	442	targets	targets	-	0.938	442	targets	targets	-	0.953	442	targets	targets	-	0.953	442	targets	targets	-	0.938	442	targets	targets	-	0.769	442	targets	targets	-	1	442	targets	targets	-	0.769	442	targets	targets	-	0.953
1	443	targets	targets	-	0.938	443	targets	targets	-	0.938	443	targets	targets	-	0.938	443	targets	targets	-	0.938	443	targets	targets	-	0.938	443	targets	targets	-	0.769	443	targets	targets	-	0.769	443	targets	targets	-	0.769
1	444	targets	targets	-	0.938	444	targets	targets	-	0.938	444	targets	targets	-	0.938	444	targets	targets	-	0.953	444	targets	targets	-	0.938	444	targets	targets	-	0.938	444	targets	targets	-	0.938	444	targets	targets	-	0.769
1	445	targets	targets	-	0.938	445	targets	targets	-	0.938	445	targets	targets	-	0.769	445	targets	targets	-	0.953	445	targets	targets	-	0.938	445	targets	targets	-	0.953	445	targets	targets	-	0.769	445	targets	targets	-	0.938
1	446	targets	targets	-	0.938	446	targets	targets	-	0.953	446	targets	targets	-	0.769	446	targets	targets	-	0.953	446	targets	targets	-	1	446	targets	targets	-	0.938	446	targets	targets	-	0.938	446	targets	targets	-	0.769
1	447	targets	targets	-	0.938	447	targets	targets	-	0.938	447	targets	targets	-	0.769	447	targets	targets	-	0.938	447	targets	targets	-	0.938	447	targets	targets	-	0.938	447	targets	targets	-	0.938	447	targets	targets	-	0.953
1	448	targets	targets	-	0.938	448	targets	targets	-	0.938	448	targets	targets	-	0.938	448	targets	targets	-	0.938	448	targets	targets	-	0.769	448	targets	targets	-	0.769	448	targets	targets	-	0.769	448	targets	targets	-	0.938
1	449	targets	targets	-	0.938	449	targets	targets	-	0.938	449	targets	targets	-	0.938	449	targets	targets	-	0.938	449	targets	targets	-	0.769	449	targets	targets	-	0.769	449	targets	targets	-	0.938	449	targets	targets	-	0.769
1	450	targets	targets	-	0.938	450	targets	targets	-	0.938	450	targets	targets	-	0.938	450	targets	targets	-	0.938	450	targets	targets	-	0.769	450	targets	targets	-	1	450	targets	targets	-	0.938	450	targets	targets	-	0.769
1	451	targets	targets	-	0.938	451	targets	targets	-	0.953	451	targets	targets	-	0.953	451	targets	targets	-	0.938	451	targets	targets	-	0.769	451	targets	targets	-	0.769	451	targets	targets	-	0.769	451	targets	targets	-	0.769
1	452	targets	targets	-	0.938	452	targets	targets	-	0.769	452	targets	targets	-	0.953	452	targets	targets	-	0.938	452	targets	targets	-	0.769	452	targets	targets	-	0.953	452	targets	targets	-	0.938	452	targets	targets	-	0.769
1	453	targets	targets	-	0.769	453	targets	targets	-	0.938	453	targets	targets	-	0.953	453	targets	targets	-	0.938	453	targets	targets	-	0.769	453	targets	targets	-	0.769	453	targets	targets	-	0.938	453	targets	targets	-	0.938
1	454	targets	targets	-	0.938	454	targets	targets	-	0.938	454	targets	targets	-	0.953	454	targets	targets	-	0.938	454	targets	targets	-	0.938	454	targets	targets	-	0.953	454	targets	targets	-	0.938	454	targets	targets	-	0.769
1	455	targets	targets	-	0.938	455	targets	targets	-	0.938	455	targets	targets	-	0.938	455	targets	targets	-	0.769	455	targets	targets	-	0.938	455	targets	targets	-	0.953	455	targets	targets	-	0.938	455	targets	targets	-	0.769
1	456	targets	targets	-	0.938	456	targets	targets	-	0.938	456	targets	targets	-	0.953	456	targets	targets	-	0.769	456	targets	targets	-	0.953	456	targets	targets	-	0.938	456	targets	targets	-	0.769	456	targets	targets	-	0.769
1	457	targets	targets	-	0.769	457	targets	targets	-	0.938	457	targets	targets	-	0.769	457	targets	targets	-	0.769	457	targets	targets	-	0.938	457	targets	targets	-	0.938	457	targets	targets	-	0.938	457	targets	targets	-	0.938
1	458	targets	targets	-	0.938	458	targets	targets	-	0.938	458	targets	targets	-	0.769	458	targets	targets	-	0.938	458	targets	targets	-	0.938	458	targets	targets	-	0.953	458	targets	targets	-	0.769	458	targets	targets	-	0.769
1	459	targets	targets	-	0.938	459	targets	targets	-	0.938	459	targets	targets	-	0.769	459	targets	targets	-	0.953	459	targets	targets	-	0.953	459	targets	targets	-	0.953	459	targets	targets	-	0.938	459	targets	targets	-	0.769
1	460	targets	targets	-	0.938	460	targets	targets	-	0.938	460	targets	targets	-	0.769	460	targets	targets	-	0.938	460	targets	targets	-	0.938	460	targets	targets	-	0.938	460	targets	targets	-	0.938	460	targets	targets	-	0.769
1	461	targets	targets	-	0.938	461	targets	targets	-	0.938	461	targets	targets	-	0.769	461	targets	targets	-	0.953	461	targets	targets	-	0.769	461	targets	targets	-	0.769	461	targets	targets	-	0.769	461	targets	targets	-	0.953
1	462	targets	targets	-	0.938	462	targets	targets	-	0.938	462	targets	targets	-	0.769	462	targets	targets	-	0.769	462	targets	targets	-	0.953	462	targets	targets	-	0.938	462	targets	targets	-	0.938	462	targets	targets	-	0.769
1	463	targets	targets	-	0.938	463	targets	targets	-	0.953	463	targets	targets	-	0.769	463	targets	targets	-	0.938	463	targets	targets	-	0.769	463	targets	targets	-	0.953	463	targets	targets	-	0.938	463	targets	targets	-	0.769
1	464	targets	targets	-	0.938	464	targets	targets	-	0.938	464	targets	targets	-	0.769	464	targets	targets	-	0.769	464	targets	targets	-	0.769	464	targets	targets	-	0.953	464	targets	targets	-	0.938	464	targets	targets	-	0.938
1	465	targets	targets	-	0.938	465	targets	targets	-	0.938	465	targets	targets	-	1	465	targets	targets	-	0.953	465	targets	targets	-	0.769	465	targets	targets	-	0.938	465	targets	targets	-	0.938	465	targets	targets	-	0.938
1	466	targets	targets	-	0.938	466	targets	targets	-	0.938	466	targets	targets	-	0.769	466	targets	targets	-	0.769	466	targets	targets	-	0.769	466	targets	targets	-	0.769	466	targets	targets	-	0.938	466	targets	targets	-	0.938
1	467	targets	targets	-	0.938	467	targets	targets	-	0.938	467	targets	targets	-	1	467	targets	targets	-	0.938	467	targets	targets	-	0.938	467	targets	targets	-	0.769	467	targets	targets	-	0.938	467	targets	targets	-	0.938
1	468	targets	targets	-	0.769	468	targets	targets	-	0.938	468	targets	targets	-	0.769	468	targets	targets	-	0.953	468	targets	targets	-	0.769	468	targets	targets	-	0.938	468	targets	targets	-	0.938	468	targets	targets	-	0.769
1	469	targets	targets	-	0.938	469	targets	targets	-	0.769	469	targets	targets	-	1	469	targets	targets	-	0.769	469	targets	targets	-	0.938	469	targets	targets	-	0.769	469	targets	targets	-	0.938	469	targets	targets	-	0.769
1	470	targets	targets	-	0.938	470	targets	targets	-	0.938	470	targets	targets	-	0.769	470	targets	targets	-	0.938	470	targets	targets	-	0.769	470	targets	targets	-	0.769	470	targets	targets	-	0.938	470	targets	targets	-	0.769
1	471	targets	targets	-	0.938	471	targets	targets	-	0.938	471	targets	targets	-	0.769	471	targets	targets	-	0.938	471	targets	targets	-	1	471	targets	targets	-	0.769	471	targets	targets	-	0.938	471	targets	targets	-	0.938
1	472	targets	targets	-	0.938	472	targets	targets	-	0.938	472	targets	targets	-	0.769	472	targets	targets	-	0.938	472	targets	targets	-	0.769	472	targets	targets	-	0.953	472	targets	targets	-	0.769	472	targets	targets	-	0.769
1	473	targets	targets	-	0.938	473	targets	targets	-	0.953	473	targets	targets	-	0.769	473	targets	targets	-	0.938	473	targets	targets	-	0.938	473	targets	targets	-	0.769	473	targets	targets	-	0.769	473	targets	targets	-	0.769
1	474	targets	targets	-	0.938	474	targets	targets	-	0.938	474	targets	targets	-	0.769	474	targets	targets	-	0.769	474	targets	targets	-	0.769	474	targets	targets	-	0.769	474	targets	targets	-	0.938	474	targets	targets	-	0.769
1	475	targets	targets	-	0.938	475	targets	targets	-	0.938	475	targets	targets	-	0.769	475	targets	targets	-	0.938	475	targets	targets	-	0.953	475	targets	targets	-	0.769	475	targets	targets	-	0.938	475	targets	targets	-	0.769
1	476	targets	targets	-	0.938	476	targets	targets	-	0.938	476	targets	targets	-	0.769	476	targets	targets	-	0.938	476	targets	targets	-	0.938	476	targets	targets	-	0.769	476	targets	targets	-	0.769	476	targets	targets	-	0.953
1	477	targets	targets	-	0.938	477	targets	targets	-	0.938	477	targets	targets	-	0.769	477	targets	targets	-	0.938	477	targets	targets	-	0.953	477	targets	targets	-	0.953	477	targets	targets	-	0.938	477	targets	targets	-	0.769
1	478	targets	targets	-	0.938	478	targets	targets	-	0.938	478	targets	targets	-	0.769	478	targets	targets	-	0.938	478	targets	targets	-	0.769	478	targets	targets	-	0.938	478	targets	targets	-	0.938	478	targets	targets	-	0.769
1	479	targets	targets	-	0.938	479	targets	targets	-	0.938	479	targets	targets	-	0.938	479	targets	targets	-	0.938	479	targets	targets	-	1	479	targets	targets	-	1	479	targets	targets	-	0.938	479	targets	targets	-	0.938
1	480	targets	targets	-	0.938	480	targets	targets	-	0.938	480	targets	targets	-	0.938	480	targets	targets	-	0.938	480	targets	targets	-	0.953	480	targets	targets	-	0.938	480	targets	targets	-	0.938	480	targets	targets	-	0.953
1	481	targets	targets	-	0.938	481	targets	targets	-	0.938	481	targets	targets	-	1	481	targets	targets	-	0.938	481	targets	targets	-	0.769	481	targets	targets	-	0.938	481	targets	targets	-	0.938	481	targets	targets	-	0.769
1	482	targets	targets	-	0.938	482	targets	targets	-	0.938	482	targets	targets	-	0.769	482	targets	targets	-	0.769	482	targets	targets	-	0.769	482	targets	targets	-	0.769	482	targets	targets	-	0.938	482	targets	targets	-	0.938
1	483	targets	targets	-	0.938	483	targets	targets	-	0.769	483	targets	targets	-	0.769	483	targets	targets	-	0.769	483	targets	targets	-	0.953	483	targets	targets	-	0.769	483	targets	targets	-	0.938	483	targets	targets	-	0.769
1	484	targets	targets	-	0.938	484	targets	targets	-	0.953	484	targets	targets	-	0.769	484	targets	targets	-	0.953	484	targets	targets	-	0.769	484	targets	targets	-	1	484	targets	targets	-	0.938	484	targets	targets	-	0.769
1	485	targets	targets	-	0.938	485	targets	targets	-	0.938	485	targets	targets	-	0.769	485	targets	targets	-	0.938	485	targets	targets	-	0.938	485	targets	targets	-	0.953	485	targets	targets	-	0.938	485	targets	targets	-	0.938
1	486	targets	targets	-	0.938	486	targets	targets	-	0.938	486	targets	targets	-	0.769	486	targets	targets	-	0.938	486	targets	targets	-	0.769	486	targets	targets	-	0.938	486	targets	targets	-	0.769	486	targets	targets	-	0.769
1	487	targets	targets	-	0.938	487	targets	targets	-	0.938	487	targets	targets	-	0.769	487	targets	targets	-	0.938	487	targets	targets	-	0.938	487	targets	targets	-	0.938	487	targets	targets	-	0.938	487	targets	targets	-	0.953
1	488	targets	targets	-	0.938	488	targets	targets	-	0.938	488	targets	targets	-	0.769	488	targets	targets	-	0.938	488	targets	targets	-	0.953	488	targets	targets	-	0.953	488	targets	targets	-	0.938	488	targets	targets	-	0.769
1	489	targets	targets	-	0.769	489	targets	targets	-	0.769	489	targets	targets	-	0.769	489	targets	targets	-	0.938	489	targets	targets	-	0.769	489	targets	targets	-	0.769	489	targets	targets	-	0.938	489	targets	targets	-	0.953
1	490	targets	targets	-	0.938	490	targets	targets	-	0.938	490	targets	targets	-	0.769	490	targets	targets	-	1	490	targets	targets	-	0.769	490	targets	targets	-	0.938	490	targets	targets	-	0.938	490	targets	targets	-	0.938
1	491	targets	targets	-	0.938	491	targets	targets	-	0.938	491	targets	targets	-	0.769	491	targets	targets	-	0.953	491	targets	targets	-	0.769	491	targets	targets	-	0.953	491	targets	targets	-	0.938	491	targets	targets	-	0.938
1	492	targets	targets	-	0.938	492	targets	targets	-	0.938	492	targets	targets	-	0.953	492	targets	targets	-	0.938	492	targets	targets	-	0.953	492	targets	targets	-	0.769	492	targets	targets	-	0.938	492	targets	targets	-	0.938
1	493	targets	targets	-	0.938	493	targets	targets	-	0.938	493	targets	targets	-	0.769	493	targets	targets	-	0.938	493	targets	targets	-	0.769	493	targets	targets	-	0.769	493	targets	targets	-	0.769	493	targets	targets	-	0.769
1	494	targets	targets	-	0.938	494	targets	targets	-	0.938	494	targets	targets	-	0.769	494	targets	targets	-	0.938	494	targets	targets	-	0.938	494	targets	targets	-	0.938	494	targets	targets	-	0.769	494	targets	targets	-	0.769
1	495	targets	targets	-	0.938	495	targets	targets	-	0.938	495	targets	targets	-	0.769	495	targets	targets	-	0.938	495	targets	targets	-	0.938	495	targets	targets	-	0.953	495	targets	targets	-	0.769	495	targets	targets	-	0.953
1	496	targets	targets	-	0.938	496	targets	targets	-	0.938	496	targets	targets	-	0.769	496	targets	targets	-	0.938	496	targets	targets	-	0.769	496	targets	targets	-	0.769	496	targets	targets	-	0.769	496	targets	targets	-	0.938
1	497	targets	targets	-	0.938	497	targets	targets	-	0.953	497	targets	targets	-	0.769	497	targets	targets	-	0.938	497	targets	targets	-	0.769	497	targets	targets	-	0.769	497	targets	targets	-	0.769	497	targets	targets	-	0.938
1	498	targets	targets	-	0.938	498	targets	targets	-	0.938	498	targets	targets	-	0.953	498	targets	targets	-	0.769	498	targets	targets	-	0.938	498	targets	targets	-	0.938	498	targets	targets	-	0.938	498	targets	targets	-	0.953
1	499	targets	targets	-	0.938	499	targets	targets	-	0.938	499	targets	targets	-	0.769	499	targets	targets	-	0.938	499	targets	targets	-	0.769	499	targets	targets	-	0.938	499	targets	targets	-	0.769	499	targets	targets	-	0.953
1	500	targets	targets	-	0.938	500	targets	targets	-	0.938	500	targets	targets	-	0.769	500	targets	targets	-	0.953	500	targets	targets	-	0.938	500	targets	targets	-	0.769	500	targets	targets	-	0.769	500	targets	targets	-	0.769
1	501	targets	targets	-	0.938	501	targets	targets	-	0.938	501	targets	targets	-	0.769	501	targets	targets	-	0.769	501	targets	targets	-	0.953	501	targets	targets	-	0.938	501	targets	targets	-	0.938	501	targets	targets	-	0.769
1	502	targets	targets	-	0.938	502	targets	targets	-	0.769	502	targets	targets	-	0.769	502	targets	targets	-	0.953	502	targets	targets	-	0.953	502	targets	targets	-	0.769	502	targets	targets	-	0.769	502	targets	targets	-	0.769
1	503	targets	targets	-	0.938	503	targets	targets	-	0.938	503	targets	targets	-	0.769	503	targets	targets	-	0.769	503	targets	targets	-	1	503	targets	targets	-	0.938	503	targets	targets	-	0.769	503	targets	targets	-	0.938
1	504	targets	targets	-	0.938	504	targets	targets	-	0.938	504	targets	targets	-	0.769	504	targets	targets	-	0.938	504	targets	targets	-	0.769	504	targets	targets	-	0.938	504	targets	targets	-	0.769	504	targets	targets	-	0.953
1	505	targets	targets	-	0.938	505	targets	targets	-	0.953	505	targets	targets	-	0.769	505	targets	targets	-	0.938	505	targets	targets	-	0.769	505	targets	targets	-	0.769	505	targets	targets	-	0.938	505	targets	targets	-	0.769
1	506	targets	targets	-	0.938	506	targets	targets	-	0.953	506	targets	targets	-	0.769	506	targets	targets	-	0.769	506	targets	targets	-	0.769	506	targets	targets	-	0.953	506	targets	targets	-	0.938	506	targets	targets	-	0.938
1	507	targets	targets	-	0.938	507	targets	targets	-	0.938	507	targets	targets	-	0.769	507	targets	targets	-	0.769	507	targets	targets	-	0.938	507	targets	targets	-	0.769	507	targets	targets	-	0.769	507	targets	targets	-	0.953
1	508	targets	targets	-	0.938	508	targets	targets	-	0.938	508	targets	targets	-	0.769	508	targets	targets	-	0.938	508	targets	targets	-	0.769	508	targets	targets	-	0.769	508	targets	targets	-	0.769	508	targets	targets	-	0.938
1	509	targets	targets	-	0.769	509	targets	targets	-	0.938	509	targets	targets	-	0.938	509	targets	targets	-	0.769	509	targets	targets	-	0.769	509	targets	targets	-	0.769	509	targets	targets	-	0.769	509	targets	targets	-	0.938
1	510	targets	targets	-	0.938	510	targets	targets	-	0.938	510	targets	targets	-	0.938	510	targets	targets	-	0.953	510	targets	targets	-	0.769	510	targets	targets	-	0.769	510	targets	targets	-	0.938	510	targets	targets	-	0.953
1	511	targets	targets	-	0.769	511	targets	targets	-	0.938	511	targets	targets	-	0.938	511	targets	targets	-	0.769	511	targets	targets	-	0.938	511	targets	targets	-	0.938	511	targets	targets	-	0.938	511	targets	targets	-	0.938
1	512	targets	targets	-	0.769	512	targets	targets	-	0.769	512	targets	targets	-	0.953	512	targets	targets	-	0.953	512	targets	targets	-	0.769	512	targets	targets	-	0.769	512	targets	targets	-	0.938	512	targets	targets	-	0.769
1	513	targets	targets	-	0.938	513	targets	targets	-	0.938	513	targets	targets	-	0.953	513	targets	targets	-	0.953	513	targets	targets	-	0.938	513	targets	targets	-	0.769	513	targets	targets	-	0.938	513	targets	targets	-	0.769
1	514	targets	targets	-	0.938	514	targets	targets	-	0.938	514	targets	targets	-	0.953	514	targets	targets	-	0.938	514	targets	targets	-	0.769	514	targets	targets	-	0.769	514	targets	targets	-	0.938	514	targets	targets	-	0.769
1	515	targets	targets	-	0.938	515	targets	targets	-	0.953	515	targets	targets	-	0.769	515	targets	targets	-	0.769	515	targets	targets	-	0.769	515	targets	targets	-	0.953	515	targets	targets	-	0.938	515	targets	targets	-	0.769
1	516	targets	targets	-	0.938	516	targets	targets	-	0.769	516	targets	targets	-	0.769	516	targets	targets	-	0.769	516	targets	targets	-	0.769	516	targets	targets	-	0.769	516	targets	targets	-	0.938	516	targets	targets	-	0.938
1	517	targets	targets	-	0.938	517	targets	targets	-	0.938	517	targets	targets	-	0.769	517	targets	targets	-	0.938	517	targets	targets	-	0.938	517	targets	targets	-	0.938	517	targets	targets	-	0.938	517	targets	targets	-	0.953
1	518	targets	targets	-	0.938	518	targets	targets	-	0.938	518	targets	targets	-	0.938	518	targets	targets	-	0.769	518	targets	targets	-	0.769	518	targets	targets	-	0.769	518	targets	targets	-	0.938	518	targets	targets	-	0.953
1	519	targets	targets	-	0.938	519	targets	targets	-	0.953	519	targets	targets	-	0.938	519	targets	targets	-	0.938	519	targets	targets	-	0.938	519	targets	targets	-	0.938	519	targets	targets	-	0.938	519	targets	targets	-	0.769
1	520	targets	targets	-	0.938	520	targets	targets	-	0.938	520	targets	targets	-	0.769	520	targets	targets	-	0.938	520	targets	targets	-	0.769	520	targets	targets	-	0.769	520	targets	targets	-	0.938	520	targets	targets	-	0.938
1	521	targets	targets	-	0.938	521	targets	targets	-	0.953	521	targets	targets	-	0.769	521	targets	targets	-	0.938	521	targets	targets	-	0.769	521	targets	targets	-	0.769	521	targets	targets	-	0.769	521	targets	targets	-	0.953
1	522	targets	targets	-	0.938	522	targets	targets	-	0.938	522	targets	targets	-	0.769	522	targets	targets	-	0.938	522	targets	targets	-	0.769	522	targets	targets	-	0.938	522	targets	targets	-	0.938	522	targets	targets	-	0.938
1	523	targets	targets	-	0.938	523	targets	targets	-	0.938	523	targets	targets	-	0.769	523	targets	targets	-	0.769	523	targets	targets	-	0.938	523	targets	targets	-	0.953	523	targets	targets	-	0.938	523	targets	targets	-	0.938
1	524	targets	targets	-	0.938	524	targets	targets	-	0.938	524	targets	targets	-	0.769	524	targets	targets	-	0.938	524	targets	targets	-	0.938	524	targets	targets	-	0.953	524	targets	targets	-	0.938	524	targets	targets	-	0.769
1	525	targets	targets	-	0.769	525	targets	targets	-	0.938	525	targets	targets	-	0.953	525	targets	targets	-	0.769	525	targets	targets	-	0.769	525	targets	targets	-	0.769	525	targets	targets	-	0.938	525	targets	targets	-	0.953
1	526	targets	targets	-	0.938	526	targets	targets	-	0.769	526	targets	targets	-	0.769	526	targets	targets	-	0.938	526	targets	targets	-	1	526	targets	targets	-	0.769	526	targets	targets	-	0.938	526	targets	targets	-	0.938
1	527	targets	targets	-	0.938	527	targets	targets	-	0.953	527	targets	targets	-	0.769	527	targets	targets	-	0.938	527	targets	targets	-	1	527	targets	targets	-	0.769	527	targets	targets	-	0.769	527	targets	targets	-	0.938
1	528	targets	targets	-	0.938	528	targets	targets	-	0.938	528	targets	targets	-	0.953	528	targets	targets	-	0.938	528	targets	targets	-	0.769	528	targets	targets	-	0.769	528	targets	targets	-	0.769	528	targets	targets	-	0.938
1	529	targets	targets	-	0.938	529	targets	targets	-	0.938	529	targets	targets	-	0.953	529	targets	targets	-	0.769	529	targets	targets	-	0.769	529	targets	targets	-	0.938	529	targets	targets	-	0.769	529	targets	targets	-	0.938
1	530	targets	targets	-	0.938	530	targets	targets	-	0.938	530	targets	targets	-	0.769	530	targets	targets	-	0.769	530	targets	targets	-	0.769	530	targets	targets	-	0.938	530	targets	targets	-	0.938	530	targets	targets	-	0.769
1	531	targets	targets	-	0.938	531	targets	targets	-	0.769	531	targets	targets	-	0.769	531	targets	targets	-	0.938	531	targets	targets	-	0.938	531	targets	targets	-	0.938	531	targets	targets	-	0.938	531	targets	targets	-	0.938
1	532	targets	targets	-	0.938	532	targets	targets	-	0.938	532	targets	targets	-	0.769	532	targets	targets	-	0.953	532	targets	targets	-	0.938	532	targets	targets	-	0.938	532	targets	targets	-	0.938	532	targets	targets	-	0.769
1	533	targets	targets	-	0.938	533	targets	targets	-	0.938	533	targets	targets	-	0.769	533	targets	targets	-	0.938	533	targets	targets	-	0.938	533	targets	targets	-	0.938	533	targets	targets	-	0.769	533	targets	targets	-	0.938
1	534	targets	targets	-	0.938	534	targets	targets	-	0.769	534	targets	targets	-	1	534	targets	targets	-	0.769	534	targets	targets	-	1	534	targets	targets	-	0.953	534	targets	targets	-	0.938	534	targets	targets	-	0.769
1	535	targets	targets	-	0.938	535	targets	targets	-	0.953	535	targets	targets	-	0.769	535	targets	targets	-	0.769	535	targets	targets	-	0.769	535	targets	targets	-	1	535	targets	targets	-	0.769	535	targets	targets	-	0.769
1	536	targets	targets	-	0.938	536	targets	targets	-	0.938	536	targets	targets	-	0.938	536	targets	targets	-	0.938	536	targets	targets	-	0.953	536	targets	targets	-	0.769	536	targets	targets	-	0.938	536	targets	targets	-	0.938
1	537	targets	targets	-	0.938	537	targets	targets	-	0.938	537	targets	targets	-	0.938	537	targets	targets	-	0.953	537	targets	targets	-	0.769	537	targets	targets	-	0.938	537	targets	targets	-	0.938	537	targets	targets	-	0.953
1	538	targets	targets	-	0.938	538	targets	targets	-	0.938	538	targets	targets	-	0.938	538	targets	targets	-	0.938	538	targets	targets	-	1	538	targets	targets	-	0.938	538	targets	targets	-	0.938	538	targets	targets	-	0.769
1	539	targets	targets	-	0.938	539	targets	targets	-	0.938	539	targets	targets	-	0.953	539	targets	targets	-	0.938	539	targets	targets	-	0.938	539	targets	targets	-	0.769	539	targets	targets	-	0.938	539	targets	targets	-	0.769
1	540	targets	targets	-	0.938	540	targets	targets	-	0.938	540	targets	targets	-	0.938	540	targets	targets	-	0.953	540	targets	targets	-	0.953	540	targets	targets	-	0.769	540	targets	targets	-	0.938	540	targets	targets	-	0.938
1	541	targets	targets	-	0.938	541	targets	targets	-	0.938	541	targets	targets	-	0.938	541	targets	targets	-	0.769	541	targets	targets	-	0.769	541	targets	targets	-	0.953	541	targets	targets	-	0.769	541	targets	targets	-	0.769
1	542	targets	targets	-	0.938	542	targets	targets	-	0.769	542	targets	targets	-	0.938	542	targets	targets	-	0.769	542	targets	targets	-	0.953	542	targets	targets	-	0.938	542	targets	targets	-	0.938	542	targets	targets	-	0.938
1	543	targets	targets	-	0.938	543	targets	targets	-	0.938	543	targets	targets	-	0.938	543	targets	targets	-	0.769	543	targets	targets	-	0.769	543	targets	targets	-	0.938	543	targets	targets	-	0.938	543	targets	targets	-	0.769
1	544	targets	targets	-	0.938	544	targets	targets	-	0.938	544	targets	targets	-	0.938	544	targets	targets	-	0.769	544	targets	targets	-	0.769	544	targets	targets	-	0.938	544	targets	targets	-	0.938	544	targets	targets	-	0.769
1	545	targets	targets	-	0.938	545	targets	targets	-	0.938	545	targets	targets	-	0.938	545	targets	targets	-	0.938	545	targets	targets	-	0.769	545	targets	targets	-	0.938	545	targets	targets	-	0.938	545	targets	targets	-	0.953
1	546	targets	targets	-	0.938	546	targets	targets	-	0.953	546	targets	targets	-	0.938	546	targets	targets	-	0.938	546	targets	targets	-	0.938	546	targets	targets	-	0.769	546	targets	targets	-	0.938	546	targets	targets	-	0.769
1	547	targets	targets	-	0.938	547	targets	targets	-	0.769	547	targets	targets	-	0.769	547	targets	targets	-	0.938	547	targets	targets	-	1	547	targets	targets	-	0.769	547	targets	targets	-	0.938	547	targets	targets	-	0.938
1	548	targets	targets	-	0.769	548	targets	targets	-	0.938	548	targets	targets	-	0.938	548	targets	targets	-	0.938	548	targets	targets	-	0.953	548	targets	targets	-	0.769	548	targets	targets	-	0.769	548	targets	targets	-	0.769
1	549	targets	targets	-	0.938	549	targets	targets	-	0.769	549	targets	targets	-	0.769	549	targets	targets	-	0.769	549	targets	targets	-	0.769	549	targets	targets	-	0.769	549	targets	targets	-	0.938	549	targets	targets	-	0.938
1	550	targets	targets	-	0.938	550	targets	targets	-	0.769	550	targets	targets	-	0.769	550	targets	targets	-	0.938	550	targets	targets	-	0.938	550	targets	targets	-	0.953	550	targets	targets	-	0.938	550	targets	targets	-	0.769
1	551	targets	targets	-	0.938	551	targets	targets	-	0.938	551	targets	targets	-	0.769	551	targets	targets	-	0.938	551	targets	targets	-	0.769	551	targets	targets	-	0.938	551	targets	targets	-	0.938	551	targets	targets	-	0.938
1	552	targets	targets	-	0.938	552	targets	targets	-	0.938	552	targets	targets	-	0.769	552	targets	targets	-	0.938	552	targets	targets	-	0.769	552	targets	targets	-	0.769	552	targets	targets	-	0.769	552	targets	targets	-	0.953
1	553	targets	targets	-	0.938	553	targets	targets	-	0.769	553	targets	targets	-	0.769	553	targets	targets	-	0.938	553	targets	targets	-	0.938	553	targets	targets	-	0.769	553	targets	targets	-	0.938	553	targets	targets	-	0.769
1	554	targets	targets	-	0.769	554	targets	targets	-	0.769	554	targets	targets	-	0.938	554	targets	targets	-	0.938	554	targets	targets	-	0.769	554	targets	targets	-	0.953	554	targets	targets	-	0.938	554	targets	targets	-	0.953
1	555	targets	targets	-	0.938	555	targets	targets	-	0.938	555	targets	targets	-	0.953	555	targets	targets	-	0.769	555	targets	targets	-	0.769	555	targets	targets	-	0.769	555	targets	targets	-	0.769	555	targets	targets	-	0.938
1	556	targets	targets	-	0.938	556	targets	targets	-	0.938	556	targets	targets	-	0.769	556	targets	targets	-	0.938	556	targets	targets	-	1	556	targets	targets	-	0.769	556	targets	targets	-	0.938	556	targets	targets	-	0.769
1	557	targets	targets	-	0.938	557	targets	targets	-	0.938	557	targets	targets	-	0.769	557	targets	targets	-	0.938	557	targets	targets	-	0.769	557	targets	targets	-	0.769	557	targets	targets	-	0.938	557	targets	targets	-	0.769
1	558	targets	targets	-	0.938	558	targets	targets	-	0.938	558	targets	targets	-	0.769	558	targets	targets	-	0.938	558	targets	targets	-	0.938	558	targets	targets	-	0.938	558	targets	targets	-	0.769	558	targets	targets	-	0.953
1	559	targets	targets	-	0.769	559	targets	targets	-	0.938	559	targets	targets	-	0.769	559	targets	targets	-	0.938	559	targets	targets	-	0.769	559	targets	targets	-	0.938	559	targets	targets	-	0.938	559	targets	targets	-	0.953
1	560	targets	targets	-	0.938	560	targets	targets	-	0.938	560	targets	targets	-	0.769	560	targets	targets	-	0.769	560	targets	targets	-	1	560	targets	targets	-	0.953	560	targets	targets	-	0.938	560	targets	targets	-	0.953
1	561	targets	targets	-	0.769	561	targets	targets	-	0.938	561	targets	targets	-	0.769	561	targets	targets	-	0.938	561	targets	targets	-	0.769	561	targets	targets	-	0.769	561	targets	targets	-	0.769	561	targets	targets	-	0.769
1	562	targets	targets	-	0.938	562	targets	targets	-	0.938	562	targets	targets	-	0.769	562	targets	targets	-	0.938	562	targets	targets	-	0.769	562	targets	targets	-	0.769	562	targets	targets	-	0.938	562	targets	targets	-	0.769
1	563	targets	targets	-	0.938	563	targets	targets	-	0.938	563	targets	targets	-	0.769	563	targets	targets	-	0.938	563	targets	targets	-	0.953	563	targets	targets	-	0.769	563	targets	targets	-	0.938	563	targets	targets	-	0.938
1	564	targets	targets	-	0.938	564	targets	targets	-	0.938	564	targets	targets	-	0.769	564	targets	targets	-	0.938	564	targets	targets	-	0.769	564	targets	targets	-	0.769	564	targets	targets	-	0.938	564	targets	targets	-	0.769
1	565	targets	targets	-	0.938	565	targets	targets	-	0.953	565	targets	targets	-	1	565	targets	targets	-	0.769	565	targets	targets	-	0.769	565	targets	targets	-	0.769	565	targets	targets	-	0.769	565	targets	targets	-	0.953
1	566	targets	targets	-	0.938	566	targets	targets	-	0.938	566	targets	targets	-	0.938	566	targets	targets	-	0.938	566	targets	targets	-	0.769	566	targets	targets	-	0.769	566	targets	targets	-	0.938	566	targets	targets	-	0.953
1	567	targets	targets	-	0.938	567	targets	targets	-	0.938	567	targets	targets	-	0.938	567	targets	targets	-	0.938	567	targets	targets	-	0.769	567	targets	targets	-	0.769	567	targets	targets	-	0.938	567	targets	targets	-	0.769
1	568	targets	targets	-	0.938	568	targets	targets	-	0.769	568	targets	targets	-	0.769	568	targets	targets	-	0.938	568	targets	targets	-	0.938	568	targets	targets	-	0.769	568	targets	targets	-	0.938	568	targets	targets	-	0.938
1	569	targets	targets	-	0.769	569	targets	targets	-	0.938	569	targets	targets	-	0.769	569	targets	targets	-	0.769	569	targets	targets	-	0.938	569	targets	targets	-	0.769	569	targets	targets	-	0.938	569	targets	targets	-	0.769
1	570	targets	targets	-	0.938	570	targets	targets	-	0.938	570	targets	targets	-	0.769	570	targets	targets	-	0.938	570	targets	targets	-	0.769	570	targets	targets	-	0.938	570	targets	targets	-	0.769	570	targets	targets	-	0.938
1	571	targets	targets	-	0.938	571	targets	targets	-	0.769	571	targets	targets	-	0.769	571	targets	targets	-	0.769	571	targets	targets	-	0.769	571	targets	targets	-	0.953	571	targets	targets	-	0.938	571	targets	targets	-	0.769
1	572	targets	targets	-	0.938	572	targets	targets	-	0.938	572	targets	targets	-	0.938	572	targets	targets	-	0.769	572	targets	targets	-	0.938	572	targets	targets	-	0.953	572	targets	targets	-	0.769	572	targets	targets	-	0.769
1	573	targets	targets	-	0.769	573	targets	targets	-	0.938	573	targets	targets	-	0.938	573	targets	targets	-	0.953	573	targets	targets	-	0.769	573	targets	targets	-	0.769	573	targets	targets	-	0.769	573	targets	targets	-	0.938
1	574	targets	targets	-	0.769	574	targets	targets	-	0.938	574	targets	targets	-	0.938	574	targets	targets	-	1	574	targets	targets	-	0.769	574	targets	targets	-	1	574	targets	targets	-	0.938	574	targets	targets	-	0.769
1	575	targets	targets	-	0.938	575	targets	targets	-	0.938	575	targets	targets	-	0.938	575	targets	targets	-	0.938	575	targets	targets	-	0.769	575	targets	targets	-	0.769	575	targets	targets	-	0.769	575	targets	targets	-	0.953
1	576	targets	targets	-	0.938	576	targets	targets	-	0.938	576	targets	targets	-	0.938	576	targets	targets	-	0.953	576	targets	targets	-	0.769	576	targets	targets	-	0.953	576	targets	targets	-	0.938	576	targets	targets	-	0.769
1	577	targets	targets	-	0.938	577	targets	targets	-	0.938	577	targets	targets	-	0.938	577	targets	targets	-	0.953	577	targets	targets	-	0.938	577	targets	targets	-	0.769	577	targets	targets	-	0.938	577	targets	targets	-	0.769
1	578	targets	targets	-	0.938	578	targets	targets	-	0.953	578	targets	targets	-	0.769	578	targets	targets	-	0.938	578	targets	targets	-	0.769	578	targets	targets	-	0.953	578	targets	targets	-	0.938	578	targets	targets	-	0.769
1	579	targets	targets	-	0.938	579	targets	targets	-	0.938	579	targets	targets	-	0.769	579	targets	targets	-	1	579	targets	targets	-	0.938	579	targets	targets	-	0.953	579	targets	targets	-	0.769	579	targets	targets	-	0.769
1	580	targets	targets	-	0.938	580	targets	targets	-	0.938	580	targets	targets	-	0.769	580	targets	targets	-	0.938	580	targets	targets	-	1	580	targets	targets	-	1	580	targets	targets	-	0.938	580	targets	targets	-	0.769
1	581	targets	targets	-	0.938	581	targets	targets	-	0.938	581	targets	targets	-	0.769	581	targets	targets	-	0.769	581	targets	targets	-	0.769	581	targets	targets	-	0.769	581	targets	targets	-	0.938	581	targets	targets	-	0.769
1	582	targets	targets	-	0.938	582	targets	targets	-	0.938	582	targets	targets	-	0.769	582	targets	targets	-	0.938	582	targets	targets	-	0.938	582	targets	targets	-	0.938	582	targets	targets	-	0.938	582	targets	targets	-	0.769
1	583	targets	targets	-	0.938	583	targets	targets	-	0.953	583	targets	targets	-	0.769	583	targets	targets	-	0.938	583	targets	targets	-	0.938	583	targets	targets	-	0.769	583	targets	targets	-	0.938	583	targets	targets	-	0.938
1	584	targets	targets	-	0.938	584	targets	targets	-	0.769	584	targets	targets	-	0.769	584	targets	targets	-	0.938	584	targets	targets	-	0.938	584	targets	targets	-	0.769	584	targets	targets	-	0.769	584	targets	targets	-	0.953
1	585	targets	targets	-	0.938	585	targets	targets	-	0.769	585	targets	targets	-	0.938	585	targets	targets	-	0.938	585	targets	targets	-	0.938	585	targets	targets	-	1	585	targets	targets	-	0.938	585	targets	targets	-	0.769
1	586	targets	targets	-	0.938	586	targets	targets	-	0.953	586	targets	targets	-	0.769	586	targets	targets	-	0.769	586	targets	targets	-	0.938	586	targets	targets	-	0.769	586	targets	targets	-	0.938	586	targets	targets	-	0.953
1	587	targets	targets	-	0.938	587	targets	targets	-	0.938	587	targets	targets	-	0.769	587	targets	targets	-	0.938	587	targets	targets	-	0.938	587	targets	targets	-	0.769	587	targets	targets	-	0.938	587	targets	targets	-	0.769
1	588	targets	targets	-	0.938	588	targets	targets	-	0.938	588	targets	targets	-	0.769	588	targets	targets	-	0.938	588	targets	targets	-	0.938	588	targets	targets	-	0.769	588	targets	targets	-	0.769	588	targets	targets	-	0.769
1	589	targets	targets	-	0.938	589	targets	targets	-	0.938	589	targets	targets	-	0.769	589	targets	targets	-	0.938	589	targets	targets	-	1	589	targets	targets	-	0.938	589	targets	targets	-	0.938	589	targets	targets	-	0.953
1	590	targets	targets	-	0.938	590	targets	targets	-	0.938	590	targets	targets	-	0.938	590	targets	targets	-	0.769	590	targets	targets	-	0.769	590	targets	targets	-	0.938	590	targets	targets	-	0.938	590	targets	targets	-	0.953
1	591	targets	targets	-	0.769	591	targets	targets	-	0.938	591	targets	targets	-	0.769	591	targets	targets	-	0.938	591	targets	targets	-	0.938	591	targets	targets	-	0.953	591	targets	targets	-	0.769	591	targets	targets	-	0.769
1	592	targets	targets	-	0.769	592	targets	targets	-	0.953	592	targets	targets	-	0.769	592	targets	targets	-	0.938	592	targets	targets	-	0.769	592	targets	targets	-	0.769	592	targets	targets	-	0.938	592	targets	targets	-	0.769
1	593	targets	targets	-	0.938	593	targets	targets	-	0.769	593	targets	targets	-	0.769	593	targets	targets	-	0.953	593	targets	targets	-	0.938	593	targets	targets	-	1	593	targets	targets	-	0.938	593	targets	targets	-	0.938
1	594	targets	targets	-	0.938	594	targets	targets	-	0.938	594	targets	targets	-	0.938	594	targets	targets	-	0.953	594	targets	targets	-	0.769	594	targets	targets	-	0.769	594	targets	targets	-	0.938	594	targets	targets	-	0.938
1	595	targets	targets	-	0.938	595	targets	targets	-	0.938	595	targets	targets	-	0.769	595	targets	targets	-	0.953	595	targets	targets	-	0.769	595	targets	targets	-	0.938	595	targets	targets	-	0.938	595	targets	targets	-	0.953
1	596	targets	targets	-	0.938	596	targets	targets	-	0.938	596	targets	targets	-	0.953	596	targets	targets	-	0.938	596	targets	targets	-	0.769	596	targets	targets	-	0.953	596	targets	targets	-	0.938	596	targets	targets	-	0.953
1	597	targets	targets	-	0.938	597	targets	targets	-	0.938	597	targets	targets	-	0.953	597	targets	targets	-	0.953	597	targets	targets	-	0.769	597	targets	targets	-	0.953	597	targets	targets	-	0.938	597	targets	targets	-	0.938
1	598	targets	targets	-	0.938	598	targets	targets	-	0.938	598	targets	targets	-	0.953	598	targets	targets	-	0.938	598	targets	targets	-	0.769	598	targets	targets	-	0.938	598	targets	targets	-	0.769	598	targets	targets	-	0.938
1	599	targets	targets	-	0.938	599	targets	targets	-	0.938	599	targets	targets	-	0.953	599	targets	targets	-	0.769	599	targets	targets	-	0.938	599	targets	targets	-	0.769	599	targets	targets	-	0.938	599	targets	targets	-	0.769
1	600	targets	targets	-	0.938	600	targets	targets	-	0.938	600	targets	targets	-	0.953	600	targets	targets	-	0.769	600	targets	targets	-	1	600	targets	targets	-	0.953	600	targets	targets	-	0.769	600	targets	targets	-	0.938
1	601	targets	targets	-	0.938	601	targets	targets	-	0.938	601	targets	targets	-	0.953	601	targets	targets	-	0.938	601	targets	targets	-	1	601	targets	targets	-	1	601	targets	targets	-	0.769	601	targets	targets	-	0.769
1	602	targets	targets	-	0.938	602	targets	targets	-	0.938	602	targets	targets	-	0.953	602	targets	targets	-	0.769	602	targets	targets	-	1	602	targets	targets	-	0.938	602	targets	targets	-	0.938	602	targets	targets	-	0.769
1	603	targets	targets	-	0.938	603	targets	targets	-	0.938	603	targets	targets	-	0.953	603	targets	targets	-	0.938	603	targets	targets	-	0.769	603	targets	targets	-	0.938	603	targets	targets	-	0.938	603	targets	targets	-	0.769
1	604	targets	targets	-	0.938	604	targets	targets	-	0.953	604	targets	targets	-	0.953	604	targets	targets	-	0.938	604	targets	targets	-	0.938	604	targets	targets	-	0.769	604	targets	targets	-	0.769	604	targets	targets	-	0.769
1	605	targets	targets	-	0.938	605	targets	targets	-	0.938	605	targets	targets	-	0.953	605	targets	targets	-	0.938	605	targets	targets	-	0.953	605	targets	targets	-	0.938	605	targets	targets	-	0.938	605	targets	targets	-	0.769
1	606	targets	targets	-	0.938	606	targets	targets	-	0.938	606	targets	targets	-	0.953	606	targets	targets	-	0.938	606	targets	targets	-	0.953	606	targets	targets	-	0.769	606	targets	targets	-	0.938	606	targets	targets	-	0.938
1	607	targets	targets	-	0.938	607	targets	targets	-	0.938	607	targets	targets	-	0.953	607	targets	targets	-	0.938	607	targets	targets	-	0.769	607	targets	targets	-	0.938	607	targets	targets	-	0.938	607	targets	targets	-	0.953
1	608	targets	targets	-	0.938	608	targets	targets	-	0.938	608	targets	targets	-	0.769	608	targets	targets	-	0.953	608	targets	targets	-	0.769	608	targets	targets	-	0.769	608	targets	targets	-	0.769	608	targets	targets	-	0.953
1	609	targets	targets	-	0.938	609	targets	targets	-	0.938	609	targets	targets	-	0.769	609	targets	targets	-	0.938	609	targets	targets	-	0.953	609	targets	targets	-	0.953	609	targets	targets	-	0.769	609	targets	targets	-	0.769
1	610	targets	targets	-	0.938	610	targets	targets	-	0.938	610	targets	targets	-	0.769	610	targets	targets	-	0.938	610	targets	targets	-	0.769	610	targets	targets	-	0.769	610	targets	targets	-	0.769	610	targets	targets	-	0.769
1	611	targets	targets	-	0.938	611	targets	targets	-	0.938	611	targets	targets	-	0.769	611	targets	targets	-	0.938	611	targets	targets	-	0.953	611	targets	targets	-	0.769	611	targets	targets	-	0.769	611	targets	targets	-	0.769
1	612	targets	targets	-	0.938	612	targets	targets	-	0.938	612	targets	targets	-	0.769	612	targets	targets	-	0.769	612	targets	targets	-	0.938	612	targets	targets	-	1	612	targets	targets	-	0.769	612	targets	targets	-	0.769
1	613	targets	targets	-	0.938	613	targets	targets	-	0.938	613	targets	targets	-	0.769	613	targets	targets	-	0.953	613	targets	targets	-	0.938	613	targets	targets	-	0.769	613	targets	targets	-	0.769	613	targets	targets	-	0.769
1	614	targets	targets	-	0.938	614	targets	targets	-	0.938	614	targets	targets	-	0.953	614	targets	targets	-	0.938	614	targets	targets	-	1	614	targets	targets	-	0.769	614	targets	targets	-	0.938	614	targets	targets	-	0.938
1	615	targets	targets	-	0.938	615	targets	targets	-	0.938	615	targets	targets	-	0.953	615	targets	targets	-	0.938	615	targets	targets	-	1	615	targets	targets	-	0.953	615	targets	targets	-	0.938	615	targets	targets	-	0.938
1	616	targets	targets	-	0.938	616	targets	targets	-	0.938	616	targets	targets	-	0.769	616	targets	targets	-	0.769	616	targets	targets	-	0.938	616	targets	targets	-	0.938	616	targets	targets	-	0.769	616	targets	targets	-	0.938
1	617	targets	targets	-	0.938	617	targets	targets	-	0.938	617	targets	targets	-	0.769	617	targets	targets	-	0.953	617	targets	targets	-	0.769	617	targets	targets	-	0.769	617	targets	targets	-	0.769	617	targets	targets	-	0.953
1	618	targets	targets	-	0.938	618	targets	targets	-	0.938	618	targets	targets	-	0.769	618	targets	targets	-	0.938	618	targets	targets	-	0.953	618	targets	targets	-	0.769	618	targets	targets	-	0.938	618	targets	targets	-	0.953
1	619	targets	targets	-	0.938	619	targets	targets	-	0.938	619	targets	targets	-	0.769	619	targets	targets	-	0.938	619	targets	targets	-	0.769	619	targets	targets	-	0.938	619	targets	targets	-	0.938	619	targets	targets	-	0.953
1	620	targets	targets	-	0.938	620	targets	targets	-	0.938	620	targets	targets	-	0.769	620	targets	targets	-	0.938	620	targets	targets	-	0.769	620	targets	targets	-	0.769	620	targets	targets	-	0.938	620	targets	targets	-	0.769
1	621	targets	targets	-	0.938	621	targets	targets	-	0.938	621	targets	targets	-	0.769	621	targets	targets	-	0.953	621	targets	targets	-	0.953	621	targets	targets	-	1	621	targets	targets	-	0.769	621	targets	targets	-	0.769
1	622	targets	targets	-	0.769	622	targets	targets	-	0.938	622	targets	targets	-	0.769	622	targets	targets	-	0.938	622	targets	targets	-	0.953	622	targets	targets	-	0.769	622	targets	targets	-	0.938	622	targets	targets	-	0.769
1	623	targets	targets	-	0.938	623	targets	targets	-	0.938	623	targets	targets	-	0.938	623	targets	targets	-	0.769	623	targets	targets	-	0.769	623	targets	targets	-	0.938	623	targets	targets	-	0.938	623	targets	targets	-	0.769
1	624	targets	targets	-	0.769	624	targets	targets	-	0.953	624	targets	targets	-	0.938	624	targets	targets	-	1	624	targets	targets	-	0.769	624	targets	targets	-	0.938	624	targets	targets	-	0.938	624	targets	targets	-	0.938
1	625	targets	targets	-	0.938	625	targets	targets	-	0.938	625	targets	targets	-	0.938	625	targets	targets	-	0.938	625	targets	targets	-	0.769	625	targets	targets	-	0.769	625	targets	targets	-	0.769	625	targets	targets	-	0.953
1	626	targets	targets	-	0.938	626	targets	targets	-	0.938	626	targets	targets	-	0.769	626	targets	targets	-	0.953	626	targets	targets	-	0.938	626	targets	targets	-	0.953	626	targets	targets	-	0.938	626	targets	targets	-	0.769
1	627	targets	targets	-	0.938	627	targets	targets	-	0.938	627	targets	targets	-	0.769	627	targets	targets	-	0.938	627	targets	targets	-	0.953	627	targets	targets	-	0.953	627	targets	targets	-	0.938	627	targets	targets	-	0.769
1	628	targets	targets	-	0.938	628	targets	targets	-	0.953	628	targets	targets	-	0.769	628	targets	targets	-	0.938	628	targets	targets	-	0.769	628	targets	targets	-	0.769	628	targets	targets	-	0.938	628	targets	targets	-	0.953
1	629	targets	targets	-	0.938	629	targets	targets	-	0.938	629	targets	targets	-	0.769	629	targets	targets	-	0.938	629	targets	targets	-	0.769	629	targets	targets	-	0.938	629	targets	targets	-	0.938	629	targets	targets	-	0.953
1	630	targets	targets	-	0.938	630	targets	targets	-	0.769	630	targets	targets	-	0.769	630	targets	targets	-	0.938	630	targets	targets	-	0.769	630	targets	targets	-	0.769	630	targets	targets	-	0.769	630	targets	targets	-	0.769
1	631	targets	targets	-	0.938	631	targets	targets	-	0.938	631	targets	targets	-	0.769	631	targets	targets	-	0.769	631	targets	targets	-	0.938	631	targets	targets	-	0.938	631	targets	targets	-	0.769	631	targets	targets	-	0.769
1	632	targets	targets	-	0.938	632	targets	targets	-	0.938	632	targets	targets	-	0.769	632	targets	targets	-	0.769	632	targets	targets	-	1	632	targets	targets	-	0.769	632	targets	targets	-	0.938	632	targets	targets	-	0.769
1	633	targets	targets	-	0.938	633	targets	targets	-	0.938	633	targets	targets	-	0.769	633	targets	targets	-	0.938	633	targets	targets	-	1	633	targets	targets	-	0.953	633	targets	targets	-	0.938	633	targets	targets	-	0.953
1	634	targets	targets	-	0.938	634	targets	targets	-	0.953	634	targets	targets	-	0.769	634	targets	targets	-	0.953	634	targets	targets	-	0.769	634	targets	targets	-	0.938	634	targets	targets	-	0.769	634	targets	targets	-	0.938
1	635	targets	targets	-	0.938	635	targets	targets	-	0.953	635	targets	targets	-	0.769	635	targets	targets	-	0.769	635	targets	targets	-	0.769	635	targets	targets	-	0.938	635	targets	targets	-	0.938	635	targets	targets	-	0.953
1	636	targets	targets	-	0.938	636	targets	targets	-	0.938	636	targets	targets	-	0.769	636	targets	targets	-	0.938	636	targets	targets	-	0.769	636	targets	targets	-	0.953	636	targets	targets	-	0.938	636	targets	targets	-	0.769
1	637	targets	targets	-	0.938	637	targets	targets	-	0.938	637	targets	targets	-	0.769	637	targets	targets	-	0.769	637	targets	targets	-	0.769	637	targets	targets	-	0.953	637	targets	targets	-	0.769	637	targets	targets	-	0.938
1	638	targets	targets	-	0.938	638	targets	targets	-	0.953	638	targets	targets	-	0.769	638	targets	targets	-	0.953	638	targets	targets	-	0.769	638	targets	targets	-	0.938	638	targets	targets	-	0.938	638	targets	targets	-	0.769
1	639	targets	targets	-	0.938	639	targets	targets	-	0.938	639	targets	targets	-	0.953	639	targets	targets	-	0.938	639	targets	targets	-	0.769	639	targets	targets	-	0.769	639	targets	targets	-	0.938	639	targets	targets	-	0.953
1	640	targets	targets	-	0.938	640	targets	targets	-	0.953	640	targets	targets	-	0.953	640	targets	targets	-	0.938	640	targets	targets	-	0.769	640	targets	targets	-	0.938	640	targets	targets	-	0.938	640	targets	targets	-	0.769
1	641	targets	targets	-	0.938	641	targets	targets	-	0.938	641	targets	targets	-	0.953	641	targets	targets	-	0.938	641	targets	targets	-	0.769	641	targets	targets	-	1	641	targets	targets	-	0.938	641	targets	targets	-	0.938
1	642	targets	targets	-	0.938	642	targets	targets	-	0.938	642	targets	targets	-	0.953	642	targets	targets	-	0.938	642	targets	targets	-	0.938	642	targets	targets	-	0.953	642	targets	targets	-	0.938	642	targets	targets	-	0.953
1	643	targets	targets	-	0.769	643	targets	targets	-	0.953	643	targets	targets	-	0.953	643	targets	targets	-	0.953	643	targets	targets	-	0.769	643	targets	targets	-	0.938	643	targets	targets	-	0.938	643	targets	targets	-	0.938
1	644	targets	targets	-	0.769	644	targets	targets	-	0.938	644	targets	targets	-	0.953	644	targets	targets	-	0.938	644	targets	targets	-	0.938	644	targets	targets	-	0.938	644	targets	targets	-	0.938	644	targets	targets	-	0.938
1	645	targets	targets	-	0.938	645	targets	targets	-	0.769	645	targets	targets	-	0.953	645	targets	targets	-	0.938	645	targets	targets	-	0.769	645	targets	targets	-	0.953	645	targets	targets	-	0.938	645	targets	targets	-	0.769
1	646	targets	targets	-	0.938	646	targets	targets	-	0.938	646	targets	targets	-	0.953	646	targets	targets	-	0.769	646	targets	targets	-	0.769	646	targets	targets	-	0.938	646	targets	targets	-	0.938	646	targets	targets	-	0.953
1	647	targets	targets	-	0.938	647	targets	targets	-	0.953	647	targets	targets	-	0.953	647	targets	targets	-	0.938	647	targets	targets	-	0.938	647	targets	targets	-	0.769	647	targets	targets	-	0.938	647	targets	targets	-	0.953
1	648	targets	targets	-	0.938	648	targets	targets	-	0.769	648	targets	targets	-	0.938	648	targets	targets	-	0.938	648	targets	targets	-	0.769	648	targets	targets	-	0.769	648	targets	targets	-	0.769	648	targets	targets	-	0.769
1	649	targets	targets	-	0.938	649	targets	targets	-	0.938	649	targets	targets	-	0.769	649	targets	targets	-	0.938	649	targets	targets	-	0.953	649	targets	targets	-	0.769	649	targets	targets	-	0.769	649	targets	targets	-	0.953
1	650	targets	targets	-	0.938	650	targets	targets	-	0.938	650	targets	targets	-	0.953	650	targets	targets	-	0.953	650	targets	targets	-	0.769	650	targets	targets	-	0.769	650	targets	targets	-	0.769	650	targets	targets	-	0.769
1	651	targets	targets	-	0.938	651	targets	targets	-	0.938	651	targets	targets	-	0.769	651	targets	targets	-	0.938	651	targets	targets	-	0.769	651	targets	targets	-	0.769	651	targets	targets	-	0.938	651	targets	targets	-	0.953
1	652	targets	targets	-	0.938	652	targets	targets	-	0.938	652	targets	targets	-	0.938	652	targets	targets	-	0.938	652	targets	targets	-	0.938	652	targets	targets	-	0.938	652	targets	targets	-	0.938	652	targets	targets	-	0.769
1	653	targets	targets	-	0.938	653	targets	targets	-	0.938	653	targets	targets	-	0.938	653	targets	targets	-	0.769	653	targets	targets	-	1	653	targets	targets	-	0.938	653	targets	targets	-	0.769	653	targets	targets	-	0.953
1	654	targets	targets	-	0.938	654	targets	targets	-	0.938	654	targets	targets	-	0.938	654	targets	targets	-	0.938	654	targets	targets	-	0.938	654	targets	targets	-	0.769	654	targets	targets	-	0.769	654	targets	targets	-	0.953
1	655	targets	targets	-	0.938	655	targets	targets	-	0.938	655	targets	targets	-	0.769	655	targets	targets	-	0.953	655	targets	targets	-	0.938	655	targets	targets	-	0.953	655	targets	targets	-	0.938	655	targets	targets	-	0.769
1	656	targets	targets	-	0.938	656	targets	targets	-	0.938	656	targets	targets	-	0.769	656	targets	targets	-	0.953	656	targets	targets	-	0.769	656	targets	targets	-	0.938	656	targets	targets	-	0.938	656	targets	targets	-	0.953
1	657	targets	targets	-	0.938	657	targets	targets	-	0.938	657	targets	targets	-	0.769	657	targets	targets	-	0.938	657	targets	targets	-	0.938	657	targets	targets	-	0.769	657	targets	targets	-	0.938	657	targets	targets	-	0.938
1	658	targets	targets	-	0.938	658	targets	targets	-	0.938	658	targets	targets	-	0.938	658	targets	targets	-	0.953	658	targets	targets	-	0.938	658	targets	targets	-	0.769	658	targets	targets	-	0.938	658	targets	targets	-	0.938
1	659	targets	targets	-	0.938	659	targets	targets	-	0.938	659	targets	targets	-	0.769	659	targets	targets	-	0.938	659	targets	targets	-	0.769	659	targets	targets	-	0.953	659	targets	targets	-	0.938	659	targets	targets	-	0.769
1	660	targets	targets	-	0.938	660	targets	targets	-	0.938	660	targets	targets	-	0.769	660	targets	targets	-	0.938	660	targets	targets	-	0.769	660	targets	targets	-	0.953	660	targets	targets	-	0.938	660	targets	targets	-	0.953
1	661	targets	targets	-	0.938	661	targets	targets	-	0.938	661	targets	targets	-	0.769	661	targets	targets	-	0.938	661	targets	targets	-	0.769	661	targets	targets	-	0.938	661	targets	targets	-	0.938	661	targets	targets	-	0.769
1	662	targets	targets	-	0.938	662	targets	targets	-	0.938	662	targets	targets	-	0.769	662	targets	targets	-	0.938	662	targets	targets	-	0.769	662	targets	targets	-	0.769	662	targets	targets	-	0.938	662	targets	targets	-	0.953
1	663	targets	targets	-	0.938	663	targets	targets	-	0.938	663	targets	targets	-	0.769	663	targets	targets	-	0.938	663	targets	targets	-	0.769	663	targets	targets	-	0.938	663	targets	targets	-	0.938	663	targets	targets	-	0.769
1	664	targets	targets	-	0.938	664	targets	targets	-	0.938	664	targets	targets	-	0.769	664	targets	targets	-	0.953	664	targets	targets	-	0.769	664	targets	targets	-	0.769	664	targets	targets	-	0.938	664	targets	targets	-	0.953
1	665	targets	targets	-	0.938	665	targets	targets	-	0.938	665	targets	targets	-	0.769	665	targets	targets	-	0.769	665	targets	targets	-	0.769	665	targets	targets	-	0.769	665	targets	targets	-	0.938	665	targets	targets	-	0.938
1	666	targets	targets	-	0.938	666	targets	targets	-	0.938	666	targets	targets	-	0.938	666	targets	targets	-	0.938	666	targets	targets	-	0.769	666	targets	targets	-	0.769	666	targets	targets	-	0.938	666	targets	targets	-	0.953
1	667	targets	targets	-	0.938	667	targets	targets	-	0.938	667	targets	targets	-	0.938	667	targets	targets	-	1	667	targets	targets	-	0.769	667	targets	targets	-	0.769	667	targets	targets	-	0.938	667	targets	targets	-	0.938
1	668	targets	targets	-	0.938	668	targets	targets	-	0.938	668	targets	targets	-	0.938	668	targets	targets	-	0.938	668	targets	targets	-	0.938	668	targets	targets	-	0.938	668	targets	targets	-	0.769	668	targets	targets	-	0.769
1	669	targets	targets	-	0.769	669	targets	targets	-	0.953	669	targets	targets	-	0.938	669	targets	targets	-	0.938	669	targets	targets	-	0.769	669	targets	targets	-	0.769	669	targets	targets	-	0.938	669	targets	targets	-	0.769
1	670	targets	targets	-	0.938	670	targets	targets	-	0.938	670	targets	targets	-	0.938	670	targets	targets	-	0.938	670	targets	targets	-	1	670	targets	targets	-	0.953	670	targets	targets	-	0.769	670	targets	targets	-	0.938
1	671	targets	targets	-	0.938	671	targets	targets	-	0.769	671	targets	targets	-	0.953	671	targets	targets	-	0.938	671	targets	targets	-	0.769	671	targets	targets	-	0.769	671	targets	targets	-	0.769	671	targets	targets	-	0.953
1	672	targets	targets	-	0.938	672	targets	targets	-	0.769	672	targets	targets	-	0.769	672	targets	targets	-	0.938	672	targets	targets	-	0.953	672	targets	targets	-	0.769	672	targets	targets	-	0.938	672	targets	targets	-	0.769
1	673	targets	targets	-	0.938	673	targets	targets	-	0.769	673	targets	targets	-	0.769	673	targets	targets	-	1	673	targets	targets	-	0.769	673	targets	targets	-	0.769	673	targets	targets	-	0.769	673	targets	targets	-	0.769
1	674	targets	targets	-	0.938	674	targets	targets	-	0.769	674	targets	targets	-	0.938	674	targets	targets	-	0.769	674	targets	targets	-	0.769	674	targets	targets	-	0.769	674	targets	targets	-	0.938	674	targets	targets	-	0.953
1	675	targets	targets	-	0.938	675	targets	targets	-	0.938	675	targets	targets	-	0.953	675	targets	targets	-	0.938	675	targets	targets	-	0.938	675	targets	targets	-	0.953	675	targets	targets	-	0.938	675	targets	targets	-	0.769
1	676	targets	targets	-	0.938	676	targets	targets	-	0.938	676	targets	targets	-	1	676	targets	targets	-	0.938	676	targets	targets	-	1	676	targets	targets	-	0.953	676	targets	targets	-	0.938	676	targets	targets	-	0.769
1	677	targets	targets	-	0.938	677	targets	targets	-	0.938	677	targets	targets	-	0.938	677	targets	targets	-	0.938	677	targets	targets	-	0.953	677	targets	targets	-	0.769	677	targets	targets	-	0.938	677	targets	targets	-	0.769
1	678	targets	targets	-	0.938	678	targets	targets	-	0.938	678	targets	targets	-	0.938	678	targets	targets	-	0.938	678	targets	targets	-	0.938	678	targets	targets	-	0.769	678	targets	targets	-	0.938	678	targets	targets	-	0.953
1	679	targets	targets	-	0.938	679	targets	targets	-	0.769	679	targets	targets	-	0.938	679	targets	targets	-	0.769	679	targets	targets	-	0.938	679	targets	targets	-	0.769	679	targets	targets	-	0.938	679	targets	targets	-	0.769
1	680	targets	targets	-	0.938	680	targets	targets	-	0.769	680	targets	targets	-	0.769	680	targets	targets	-	1	680	targets	targets	-	0.938	680	targets	targets	-	0.769	680	targets	targets	-	0.938	680	targets	targets	-	0.769
1	681	targets	targets	-	0.938	681	targets	targets	-	0.938	681	targets	targets	-	0.938	681	targets	targets	-	0.938	681	targets	targets	-	0.938	681	targets	targets	-	0.769	681	targets	targets	-	0.938	681	targets	targets	-	0.769
1	682	targets	targets	-	0.938	682	targets	targets	-	0.938	682	targets	targets	-	0.953	682	targets	targets	-	0.938	682	targets	targets	-	0.769	682	targets	targets	-	0.769	682	targets	targets	-	0.769	682	targets	targets	-	0.769
1	683	targets	targets	-	0.938	683	targets	targets	-	0.938	683	targets	targets	-	0.953	683	targets	targets	-	0.938	683	targets	targets	-	0.769	683	targets	targets	-	0.938	683	targets	targets	-	0.938	683	targets	targets	-	0.953
1	684	targets	targets	-	0.938	684	targets	targets	-	0.938	684	targets	targets	-	0.769	684	targets	targets	-	0.769	684	targets	targets	-	0.938	684	targets	targets	-	0.938	684	targets	targets	-	0.938	684	targets	targets	-	0.938
1	685	targets	targets	-	0.938	685	targets	targets	-	0.938	685	targets	targets	-	0.769	685	targets	targets	-	0.769	685	targets	targets	-	0.938	685	targets	targets	-	0.769	685	targets	targets	-	0.938	685	targets	targets	-	0.769
1	686	targets	targets	-	0.938	686	targets	targets	-	0.938	686	targets	targets	-	0.769	686	targets	targets	-	0.938	686	targets	targets	-	0.938	686	targets	targets	-	0.938	686	targets	targets	-	0.938	686	targets	targets	-	0.953
1	687	targets	targets	-	0.938	687	targets	targets	-	0.938	687	targets	targets	-	0.769	687	targets	targets	-	0.769	687	targets	targets	-	0.769	687	targets	targets	-	0.953	687	targets	targets	-	0.938	687	targets	targets	-	0.938
1	688	targets	targets	-	0.938	688	targets	targets	-	0.938	688	targets	targets	-	0.769	688	targets	targets	-	0.769	688	targets	targets	-	1	688	targets	targets	-	0.938	688	targets	targets	-	0.938	688	targets	targets	-	0.953
1	689	targets	targets	-	0.938	689	targets	targets	-	0.938	689	targets	targets	-	0.769	689	targets	targets	-	0.769	689	targets	targets	-	0.938	689	targets	targets	-	0.938	689	targets	targets	-	0.938	689	targets	targets	-	0.953
1	690	targets	targets	-	0.938	690	targets	targets	-	0.938	690	targets	targets	-	0.769	690	targets	targets	-	0.953	690	targets	targets	-	0.769	690	targets	targets	-	1	690	targets	targets	-	0.938	690	targets	targets	-	0.953
1	691	targets	targets	-	0.938	691	targets	targets	-	0.938	691	targets	targets	-	0.769	691	targets	targets	-	0.938	691	targets	targets	-	0.769	691	targets	targets	-	0.953	691	targets	targets	-	0.769	691	targets	targets	-	0.769
1	692	targets	targets	-	0.938	692	targets	targets	-	0.938	692	targets	targets	-	0.953	692	targets	targets	-	0.953	692	targets	targets	-	0.938	692	targets	targets	-	0.769	692	targets	targets	-	0.938	692	targets	targets	-	0.938
1	693	targets	targets	-	0.938	693	targets	targets	-	0.938	693	targets	targets	-	0.938	693	targets	targets	-	0.769	693	targets	targets	-	0.769	693	targets	targets	-	0.938	693	targets	targets	-	0.938	693	targets	targets	-	0.938
1	694	targets	targets	-	0.938	694	targets	targets	-	0.938	694	targets	targets	-	0.938	694	targets	targets	-	0.938	694	targets	targets	-	0.769	694	targets	targets	-	0.953	694	targets	targets	-	0.769	694	targets	targets	-	0.938
1	695	targets	targets	-	0.938	695	targets	targets	-	0.953	695	targets	targets	-	0.938	695	targets	targets	-	0.938	695	targets	targets	-	0.938	695	targets	targets	-	0.769	695	targets	targets	-	0.938	695	targets	targets	-	0.769
1	696	targets	targets	-	0.938	696	targets	targets	-	0.938	696	targets	targets	-	0.938	696	targets	targets	-	0.953	696	targets	targets	-	0.769	696	targets	targets	-	0.938	696	targets	targets	-	0.938	696	targets	targets	-	0.769
1	697	targets	targets	-	0.938	697	targets	targets	-	0.953	697	targets	targets	-	0.938	697	targets	targets	-	0.938	697	targets	targets	-	0.769	697	targets	targets	-	0.938	697	targets	targets	-	0.938	697	targets	targets	-	0.953
1	698	targets	targets	-	0.938	698	targets	targets	-	0.938	698	targets	targets	-	0.938	698	targets	targets	-	0.769	698	targets	targets	-	1	698	targets	targets	-	0.938	698	targets	targets	-	0.938	698	targets	targets	-	0.938
1	699	targets	targets	-	0.938	699	targets	targets	-	0.938	699	targets	targets	-	0.769	699	targets	targets	-	0.938	699	targets	targets	-	0.769	699	targets	targets	-	0.938	699	targets	targets	-	0.938	699	targets	targets	-	0.953
1	700	targets	targets	-	0.938	700	targets	targets	-	0.938	700	targets	targets	-	0.769	700	targets	targets	-	0.938	700	targets	targets	-	0.769	700	targets	targets	-	0.769	700	targets	targets	-	0.938	700	targets	targets	-	0.769
1	701	targets	targets	-	0.938	701	targets	targets	-	0.953	701	targets	targets	-	0.769	701	targets	targets	-	0.938	701	targets	targets	-	0.769	701	targets	targets	-	0.938	701	targets	targets	-	0.938	701	targets	targets	-	0.953
1	702	targets	targets	-	0.938	702	targets	targets	-	0.953	702	targets	targets	-	0.769	702	targets	targets	-	0.938	702	targets	targets	-	0.769	702	targets	targets	-	0.769	702	targets	targets	-	0.938	702	targets	targets	-	0.938
1	703	targets	targets	-	0.938	703	targets	targets	-	0.953	703	targets	targets	-	0.769	703	targets	targets	-	0.953	703	targets	targets	-	0.938	703	targets	targets	-	0.938	703	targets	targets	-	0.938	703	targets	targets	-	0.953
1	704	targets	targets	-	0.938	704	targets	targets	-	0.953	704	targets	targets	-	0.769	704	targets	targets	-	0.769	704	targets	targets	-	0.938	704	targets	targets	-	0.953	704	targets	targets	-	0.938	704	targets	targets	-	0.953
1	705	targets	targets	-	0.938	705	targets	targets	-	0.938	705	targets	targets	-	0.769	705	targets	targets	-	0.938	705	targets	targets	-	0.769	705	targets	targets	-	0.938	705	targets	targets	-	0.938	705	targets	targets	-	0.938
1	706	targets	targets	-	0.938	706	targets	targets	-	0.938	706	targets	targets	-	0.769	706	targets	targets	-	0.938	706	targets	targets	-	0.953	706	targets	targets	-	0.938	706	targets	targets	-	0.938	706	targets	targets	-	0.769
1	707	targets	targets	-	0.938	707	targets	targets	-	0.769	707	targets	targets	-	0.769	707	targets	targets	-	0.769	707	targets	targets	-	0.938	707	targets	targets	-	0.769	707	targets	targets	-	0.938	707	targets	targets	-	0.769
1	708	targets	targets	-	0.938	708	targets	targets	-	0.938	708	targets	targets	-	0.769	708	targets	targets	-	0.769	708	targets	targets	-	0.769	708	targets	targets	-	0.769	708	targets	targets	-	0.938	708	targets	targets	-	0.953
1	709	targets	targets	-	0.938	709	targets	targets	-	0.769	709	targets	targets	-	0.769	709	targets	targets	-	0.938	709	targets	targets	-	0.769	709	targets	targets	-	0.769	709	targets	targets	-	0.938	709	targets	targets	-	0.769
1	710	targets	targets	-	0.938	710	targets	targets	-	0.938	710	targets	targets	-	0.769	710	targets	targets	-	0.938	710	targets	targets	-	0.938	710	targets	targets	-	0.769	710	targets	targets	-	0.769	710	targets	targets	-	0.953
1	711	targets	targets	-	0.938	711	targets	targets	-	0.938	711	targets	targets	-	0.769	711	targets	targets	-	0.938	711	targets	targets	-	0.769	711	targets	targets	-	0.769	711	targets	targets	-	0.769	711	targets	targets	-	0.953
1	712	targets	targets	-	0.938	712	targets	targets	-	0.953	712	targets	targets	-	0.769	712	targets	targets	-	0.769	712	targets	targets	-	0.938	712	targets	targets	-	0.769	712	targets	targets	-	0.938	712	targets	targets	-	0.938
1	713	targets	targets	-	0.769	713	targets	targets	-	0.938	713	targets	targets	-	0.938	713	targets	targets	-	0.938	713	targets	targets	-	0.769	713	targets	targets	-	0.953	713	targets	targets	-	0.938	713	targets	targets	-	0.769
1	714	targets	targets	-	0.938	714	targets	targets	-	0.938	714	targets	targets	-	0.938	714	targets	targets	-	0.953	714	targets	targets	-	0.953	714	targets	targets	-	0.769	714	targets	targets	-	0.938	714	targets	targets	-	0.953
1	715	targets	targets	-	0.938	715	targets	targets	-	0.938	715	targets	targets	-	0.769	715	targets	targets	-	0.938	715	targets	targets	-	0.769	715	targets	targets	-	0.769	715	targets	targets	-	0.938	715	targets	targets	-	0.953
1	716	targets	targets	-	0.938	716	targets	targets	-	0.953	716	targets	targets	-	0.769	716	targets	targets	-	0.953	716	targets	targets	-	1	716	targets	targets	-	0.769	716	targets	targets	-	0.938	716	targets	targets	-	0.953
1	717	targets	targets	-	0.769	717	targets	targets	-	0.769	717	targets	targets	-	0.769	717	targets	targets	-	0.938	717	targets	targets	-	0.769	717	targets	targets	-	0.769	717	targets	targets	-	0.938	717	targets	targets	-	0.938
1	718	targets	targets	-	0.938	718	targets	targets	-	0.769	718	targets	targets	-	0.769	718	targets	targets	-	0.769	718	targets	targets	-	1	718	targets	targets	-	0.953	718	targets	targets	-	0.769	718	targets	targets	-	0.769
1	719	targets	targets	-	0.938	719	targets	targets	-	0.938	719	targets	targets	-	0.938	719	targets	targets	-	0.938	719	targets	targets	-	0.769	719	targets	targets	-	0.769	719	targets	targets	-	0.769	719	targets	targets	-	0.938
1	720	targets	targets	-	0.938	720	targets	targets	-	0.938	720	targets	targets	-	0.938	720	targets	targets	-	0.938	720	targets	targets	-	1	720	targets	targets	-	0.938	720	targets	targets	-	0.769	720	targets	targets	-	0.769
1	721	targets	targets	-	0.938	721	targets	targets	-	0.938	721	targets	targets	-	0.938	721	targets	targets	-	0.938	721	targets	targets	-	0.938	721	targets	targets	-	0.938	721	targets	targets	-	0.938	721	targets	targets	-	0.953
1	722	targets	targets	-	0.938	722	targets	targets	-	0.938	722	targets	targets	-	0.938	722	targets	targets	-	0.769	722	targets	targets	-	0.769	722	targets	targets	-	0.953	722	targets	targets	-	0.938	722	targets	targets	-	0.953
1	723	targets	targets	-	0.769	723	targets	targets	-	0.769	723	targets	targets	-	0.938	723	targets	targets	-	0.953	723	targets	targets	-	0.769	723	targets	targets	-	0.769	723	targets	targets	-	0.938	723	targets	targets	-	0.953
1	724	targets	targets	-	0.938	724	targets	targets	-	0.938	724	targets	targets	-	0.938	724	targets	targets	-	0.938	724	targets	targets	-	0.769	724	targets	targets	-	0.769	724	targets	targets	-	0.769	724	targets	targets	-	0.953
1	725	targets	targets	-	0.938	725	targets	targets	-	0.938	725	targets	targets	-	0.938	725	targets	targets	-	0.769	725	targets	targets	-	0.938	725	targets	targets	-	0.769	725	targets	targets	-	0.938	725	targets	targets	-	0.953
1	726	targets	targets	-	0.938	726	targets	targets	-	0.953	726	targets	targets	-	0.769	726	targets	targets	-	0.938	726	targets	targets	-	0.769	726	targets	targets	-	1	726	targets	targets	-	0.769	726	targets	targets	-	0.769
1	727	targets	targets	-	0.938	727	targets	targets	-	0.953	727	targets	targets	-	0.769	727	targets	targets	-	0.938	727	targets	targets	-	0.938	727	targets	targets	-	0.953	727	targets	targets	-	0.938	727	targets	targets	-	0.769
1	728	targets	targets	-	0.938	728	targets	targets	-	0.938	728	targets	targets	-	0.769	728	targets	targets	-	0.938	728	targets	targets	-	0.938	728	targets	targets	-	0.769	728	targets	targets	-	0.938	728	targets	targets	-	0.953
1	729	targets	targets	-	0.938	729	targets	targets	-	0.938	729	targets	targets	-	0.769	729	targets	targets	-	0.938	729	targets	targets	-	0.769	729	targets	targets	-	0.938	729	targets	targets	-	0.938	729	targets	targets	-	0.938
1	730	targets	targets	-	0.938	730	targets	targets	-	0.938	730	targets	targets	-	0.769	730	targets	targets	-	0.938	730	targets	targets	-	0.769	730	targets	targets	-	0.938	730	targets	targets	-	0.938	730	targets	targets	-	0.953
1	731	targets	targets	-	0.938	731	targets	targets	-	0.938	731	targets	targets	-	0.769	731	targets	targets	-	0.953	731	targets	targets	-	0.769	731	targets	targets	-	0.953	731	targets	targets	-	0.938	731	targets	targets	-	0.938
1	732	targets	targets	-	0.938	732	targets	targets	-	0.938	732	targets	targets	-	0.769	732	targets	targets	-	0.938	732	targets	targets	-	0.938	732	targets	targets	-	0.938	732	targets	targets	-	0.938	732	targets	targets	-	0.769
1	733	targets	targets	-	0.938	733	targets	targets	-	0.769	733	targets	targets	-	0.938	733	targets	targets	-	0.938	733	targets	targets	-	0.938	733	targets	targets	-	0.953	733	targets	targets	-	0.938	733	targets	targets	-	0.938
1	734	targets	targets	-	0.938	734	targets	targets	-	0.938	734	targets	targets	-	0.769	734	targets	targets	-	0.938	734	targets	targets	-	0.769	734	targets	targets	-	0.938	734	targets	targets	-	0.938	734	targets	targets	-	0.769
1	735	targets	targets	-	0.938	735	targets	targets	-	0.938	735	targets	targets	-	0.953	735	targets	targets	-	0.938	735	targets	targets	-	0.938	735	targets	targets	-	0.938	735	targets	targets	-	0.938	735	targets	targets	-	0.769
1	736	targets	targets	-	0.938	736	targets	targets	-	0.769	736	targets	targets	-	0.769	736	targets	targets	-	0.953	736	targets	targets	-	0.938	736	targets	targets	-	0.769	736	targets	targets	-	0.938	736	targets	targets	-	0.769
1	737	targets	targets	-	0.938	737	targets	targets	-	0.938	737	targets	targets	-	0.769	737	targets	targets	-	0.769	737	targets	targets	-	1	737	targets	targets	-	0.953	737	targets	targets	-	0.769	737	targets	targets	-	0.953
1	738	targets	targets	-	0.938	738	targets	targets	-	0.769	738	targets	targets	-	0.769	738	targets	targets	-	0.769	738	targets	targets	-	1	738	targets	targets	-	0.953	738	targets	targets	-	0.938	738	targets	targets	-	0.769
1	739	targets	targets	-	0.938	739	targets	targets	-	0.938	739	targets	targets	-	0.769	739	targets	targets	-	0.938	739	targets	targets	-	0.953	739	targets	targets	-	0.938	739	targets	targets	-	0.938	739	targets	targets	-	0.938
1	740	targets	targets	-	0.938	740	targets	targets	-	0.938	740	targets	targets	-	0.769	740	targets	targets	-	0.769	740	targets	targets	-	1	740	targets	targets	-	0.769	740	targets	targets	-	0.938	740	targets	targets	-	0.769
1	741	targets	targets	-	0.938	741	targets	targets	-	0.938	741	targets	targets	-	0.769	741	targets	targets	-	0.769	741	targets	targets	-	0.769	741	targets	targets	-	0.769	741	targets	targets	-	0.938	741	targets	targets	-	0.769
1	742	targets	targets	-	0.938	742	targets	targets	-	0.938	742	targets	targets	-	0.769	742	targets	targets	-	0.938	742	targets	targets	-	0.938	742	targets	targets	-	0.769	742	targets	targets	-	0.938	742	targets	targets	-	0.953
1	743	targets	targets	-	0.938	743	targets	targets	-	0.938	743	targets	targets	-	0.769	743	targets	targets	-	0.769	743	targets	targets	-	0.769	743	targets	targets	-	0.953	743	targets	targets	-	0.769	743	targets	targets	-	0.769
1	744	targets	targets	-	0.938	744	targets	targets	-	0.938	744	targets	targets	-	0.769	744	targets	targets	-	0.953	744	targets	targets	-	0.769	744	targets	targets	-	0.938	744	targets	targets	-	0.938	744	targets	targets	-	0.769
1	745	targets	targets	-	0.938	745	targets	targets	-	0.938	745	targets	targets	-	0.938	745	targets	targets	-	0.938	745	targets	targets	-	0.769	745	targets	targets	-	0.938	745	targets	targets	-	0.938	745	targets	targets	-	0.953
1	746	targets	targets	-	0.938	746	targets	targets	-	0.938	746	targets	targets	-	0.769	746	targets	targets	-	0.938	746	targets	targets	-	0.938	746	targets	targets	-	0.938	746	targets	targets	-	0.769	746	targets	targets	-	0.769
1	747	targets	targets	-	0.938	747	targets	targets	-	0.938	747	targets	targets	-	0.769	747	targets	targets	-	0.938	747	targets	targets	-	0.938	747	targets	targets	-	0.769	747	targets	targets	-	0.769	747	targets	targets	-	0.769
1	748	targets	targets	-	0.938	748	targets	targets	-	0.938	748	targets	targets	-	0.938	748	targets	targets	-	0.769	748	targets	targets	-	1	748	targets	targets	-	0.953	748	targets	targets	-	0.938	748	targets	targets	-	0.769
1	749	targets	targets	-	0.938	749	targets	targets	-	0.769	749	targets	targets	-	0.938	749	targets	targets	-	0.938	749	targets	targets	-	0.938	749	targets	targets	-	0.769	749	targets	targets	-	0.938	749	targets	targets	-	0.769
1	750	targets	targets	-	0.938	750	targets	targets	-	0.938	750	targets	targets	-	0.938	750	targets	targets	-	0.953	750	targets	targets	-	0.769	750	targets	targets	-	0.953	750	targets	targets	-	0.769	750	targets	targets	-	0.769
1	751	targets	targets	-	0.938	751	targets	targets	-	0.769	751	targets	targets	-	0.769	751	targets	targets	-	0.953	751	targets	targets	-	1	751	targets	targets	-	0.953	751	targets	targets	-	0.938	751	targets	targets	-	0.769
1	752	targets	targets	-	0.938	752	targets	targets	-	0.938	752	targets	targets	-	0.769	752	targets	targets	-	0.953	752	targets	targets	-	1	752	targets	targets	-	0.769	752	targets	targets	-	0.769	752	targets	targets	-	0.769
1	753	targets	targets	-	0.938	753	targets	targets	-	0.938	753	targets	targets	-	0.769	753	targets	targets	-	0.938	753	targets	targets	-	0.769	753	targets	targets	-	0.953	753	targets	targets	-	0.938	753	targets	targets	-	0.769
1	754	targets	targets	-	0.938	754	targets	targets	-	0.938	754	targets	targets	-	0.769	754	targets	targets	-	0.938	754	targets	targets	-	0.769	754	targets	targets	-	0.953	754	targets	targets	-	0.938	754	targets	targets	-	0.769
1	755	targets	targets	-	0.938	755	targets	targets	-	0.938	755	targets	targets	-	0.769	755	targets	targets	-	0.938	755	targets	targets	-	0.769	755	targets	targets	-	0.769	755	targets	targets	-	0.938	755	targets	targets	-	0.769
1	756	targets	targets	-	0.938	756	targets	targets	-	0.938	756	targets	targets	-	0.769	756	targets	targets	-	0.938	756	targets	targets	-	0.938	756	targets	targets	-	0.953	756	targets	targets	-	0.938	756	targets	targets	-	0.769
1	757	targets	targets	-	0.938	757	targets	targets	-	0.953	757	targets	targets	-	0.769	757	targets	targets	-	0.938	757	targets	targets	-	0.769	757	targets	targets	-	0.769	757	targets	targets	-	0.769	757	targets	targets	-	0.769
1	758	targets	targets	-	0.938	758	targets	targets	-	0.938	758	targets	targets	-	0.769	758	targets	targets	-	0.953	758	targets	targets	-	0.769	758	targets	targets	-	1	758	targets	targets	-	0.938	758	targets	targets	-	0.938
1	759	targets	targets	-	0.938	759	targets	targets	-	0.938	759	targets	targets	-	0.769	759	targets	targets	-	1	759	targets	targets	-	1	759	targets	targets	-	0.769	759	targets	targets	-	0.938	759	targets	targets	-	0.769
1	760	targets	targets	-	0.938	760	targets	targets	-	0.938	760	targets	targets	-	0.769	760	targets	targets	-	0.938	760	targets	targets	-	0.769	760	targets	targets	-	0.953	760	targets	targets	-	0.938	760	targets	targets	-	0.953
1	761	targets	targets	-	0.938	761	targets	targets	-	0.938	761	targets	targets	-	0.769	761	targets	targets	-	0.938	761	targets	targets	-	0.769	761	targets	targets	-	0.938	761	targets	targets	-	0.769	761	targets	targets	-	0.769
1	762	targets	targets	-	0.938	762	targets	targets	-	0.938	762	targets	targets	-	0.769	762	targets	targets	-	0.938	762	targets	targets	-	0.938	762	targets	targets	-	1	762	targets	targets	-	0.938	762	targets	targets	-	0.938
1	763	targets	targets	-	0.938	763	targets	targets	-	0.769	763	targets	targets	-	0.769	763	targets	targets	-	0.938	763	targets	targets	-	0.769	763	targets	targets	-	0.769	763	targets	targets	-	0.938	763	targets	targets	-	0.953
1	764	targets	targets	-	0.938	764	targets	targets	-	0.769	764	targets	targets	-	0.953	764	targets	targets	-	0.938	764	targets	targets	-	0.769	764	targets	targets	-	0.769	764	targets	targets	-	0.938	764	targets	targets	-	0.953
1	765	targets	targets	-	0.938	765	targets	targets	-	0.938	765	targets	targets	-	0.953	765	targets	targets	-	0.953	765	targets	targets	-	0.953	765	targets	targets	-	0.769	765	targets	targets	-	0.938	765	targets	targets	-	0.953
1	766	targets	targets	-	0.938	766	targets	targets	-	0.938	766	targets	targets	-	0.953	766	targets	targets	-	1	766	targets	targets	-	0.938	766	targets	targets	-	0.769	766	targets	targets	-	0.938	766	targets	targets	-	0.769
1	767	targets	targets	-	0.938	767	targets	targets	-	0.938	767	targets	targets	-	0.953	767	targets	targets	-	0.953	767	targets	targets	-	0.769	767	targets	targets	-	0.938	767	targets	targets	-	0.938	767	targets	targets	-	0.953
1	768	targets	targets	-	0.938	768	targets	targets	-	0.953	768	targets	targets	-	0.953	768	targets	targets	-	0.938	768	targets	targets	-	0.769	768	targets	targets	-	0.953	768	targets	targets	-	0.769	768	targets	targets	-	0.769
1	769	targets	targets	-	0.938	769	targets	targets	-	0.938	769	targets	targets	-	0.953	769	targets	targets	-	0.953	769	targets	targets	-	0.769	769	targets	targets	-	0.938	769	targets	targets	-	0.938	769	targets	targets	-	0.938
1	770	targets	targets	-	0.938	770	targets	targets	-	0.953	770	targets	targets	-	0.769	770	targets	targets	-	0.938	770	targets	targets	-	0.769	770	targets	targets	-	0.938	770	targets	targets	-	0.938	770	targets	targets	-	0.953
1	771	targets	targets	-	0.938	771	targets	targets	-	0.938	771	targets	targets	-	0.769	771	targets	targets	-	0.938	771	targets	targets	-	0.769	771	targets	targets	-	1	771	targets	targets	-	0.769	771	targets	targets	-	0.938
1	772	targets	targets	-	0.938	772	targets	targets	-	0.938	772	targets	targets	-	0.769	772	targets	targets	-	0.938	772	targets	targets	-	0.938	772	targets	targets	-	0.938	772	targets	targets	-	0.938	772	targets	targets	-	0.938
1	773	targets	targets	-	0.938	773	targets	targets	-	0.938	773	targets	targets	-	0.769	773	targets	targets	-	0.938	773	targets	targets	-	0.769	773	targets	targets	-	0.769	773	targets	targets	-	0.938	773	targets	targets	-	0.938
1	774	targets	targets	-	0.938	774	targets	targets	-	0.938	774	targets	targets	-	0.953	774	targets	targets	-	0.938	774	targets	targets	-	0.769	774	targets	targets	-	0.953	774	targets	targets	-	0.938	774	targets	targets	-	0.938
1	775	targets	targets	-	0.938	775	targets	targets	-	0.938	775	targets	targets	-	0.953	775	targets	targets	-	0.938	775	targets	targets	-	0.769	775	targets	targets	-	0.938	775	targets	targets	-	0.938	775	targets	targets	-	0.769
1	776	targets	targets	-	0.938	776	targets	targets	-	0.769	776	targets	targets	-	0.769	776	targets	targets	-	0.938	776	targets	targets	-	0.769	776	targets	targets	-	0.769	776	targets	targets	-	0.938	776	targets	targets	-	0.769
1	777	targets	targets	-	0.938	777	targets	targets	-	0.953	777	targets	targets	-	0.953	777	targets	targets	-	0.938	777	targets	targets	-	0.769	777	targets	targets	-	0.769	777	targets	targets	-	0.938	777	targets	targets	-	0.938
1	778	targets	targets	-	0.938	778	targets	targets	-	0.938	778	targets	targets	-	0.938	778	targets	targets	-	0.769	778	targets	targets	-	0.938	778	targets	targets	-	0.769	778	targets	targets	-	0.938	778	targets	targets	-	0.938
1	779	targets	targets	-	0.938	779	targets	targets	-	0.938	779	targets	targets	-	0.769	779	targets	targets	-	0.938	779	targets	targets	-	0.938	779	targets	targets	-	0.938	779	targets	targets	-	0.938	779	targets	targets	-	0.953
1	780	targets	targets	-	0.938	780	targets	targets	-	0.938	780	targets	targets	-	0.769	780	targets	targets	-	0.769	780	targets	targets	-	1	780	targets	targets	-	0.769	780	targets	targets	-	0.938	780	targets	targets	-	0.769
1	781	targets	targets	-	0.938	781	targets	targets	-	0.953	781	targets	targets	-	0.769	781	targets	targets	-	0.769	781	targets	targets	-	0.769	781	targets	targets	-	0.953	781	targets	targets	-	0.938	781	targets	targets	-	0.769
1	782	targets	targets	-	0.938	782	targets	targets	-	0.938	782	targets	targets	-	0.769	782	targets	targets	-	0.953	782	targets	targets	-	0.769	782	targets	targets	-	0.769	782	targets	targets	-	0.769	782	targets	targets	-	0.938
1	783	targets	targets	-	0.938	783	targets	targets	-	0.938	783	targets	targets	-	0.769	783	targets	targets	-	0.938	783	targets	targets	-	0.938	783	targets	targets	-	0.938	783	targets	targets	-	0.938	783	targets	targets	-	0.769
1	784	targets	targets	-	0.938	784	targets	targets	-	0.938	784	targets	targets	-	0.769	784	targets	targets	-	0.938	784	targets	targets	-	0.769	784	targets	targets	-	0.769	784	targets	targets	-	0.938	784	targets	targets	-	0.938
1	785	targets	targets	-	0.938	785	targets	targets	-	0.938	785	targets	targets	-	0.769	785	targets	targets	-	0.938	785	targets	targets	-	0.769	785	targets	targets	-	0.769	785	targets	targets	-	0.938	785	targets	targets	-	0.938
1	786	targets	targets	-	0.938	786	targets	targets	-	0.938	786	targets	targets	-	0.769	786	targets	targets	-	0.938	786	targets	targets	-	0.938	786	targets	targets	-	0.938	786	targets	targets	-	0.769	786	targets	targets	-	0.938
1	787	targets	targets	-	0.938	787	targets	targets	-	0.938	787	targets	targets	-	0.769	787	targets	targets	-	0.769	787	targets	targets	-	0.769	787	targets	targets	-	0.769	787	targets	targets	-	0.938	787	targets	targets	-	0.769
1	788	targets	targets	-	0.938	788	targets	targets	-	0.769	788	targets	targets	-	0.769	788	targets	targets	-	0.938	788	targets	targets	-	0.769	788	targets	targets	-	0.769	788	targets	targets	-	0.938	788	targets	targets	-	0.769
1	789	targets	targets	-	0.938	789	targets	targets	-	0.938	789	targets	targets	-	0.769	789	targets	targets	-	0.938	789	targets	targets	-	0.769	789	targets	targets	-	0.769	789	targets	targets	-	0.938	789	targets	targets	-	0.938
1	790	targets	targets	-	0.938	790	targets	targets	-	0.938	790	targets	targets	-	0.769	790	targets	targets	-	0.953	790	targets	targets	-	0.769	790	targets	targets	-	0.953	790	targets	targets	-	0.938	790	targets	targets	-	0.953
1	791	targets	targets	-	0.938	791	targets	targets	-	0.938	791	targets	targets	-	0.769	791	targets	targets	-	0.938	791	targets	targets	-	0.769	791	targets	targets	-	0.953	791	targets	targets	-	0.769	791	targets	targets	-	0.769
1	792	targets	targets	-	0.938	792	regulators	targets	+	0.938	792	targets	targets	-	0.769	792	targets	targets	-	0.769	792	targets	targets	-	0.938	792	targets	targets	-	0.769	792	targets	targets	-	0.938	792	targets	targets	-	0.769
1	793	targets	targets	-	0.938	793	regulators	targets	+	0.938	793	targets	targets	-	0.769	793	targets	targets	-	0.953	793	targets	targets	-	0.769	793	targets	targets	-	0.769	793	targets	targets	-	0.938	793	targets	targets	-	0.938
1	794	targets	targets	-	0.938	794	regulators	targets	+	0.769	794	targets	targets	-	0.769	794	targets	targets	-	0.938	794	targets	targets	-	0.769	794	targets	targets	-	0.769	794	targets	targets	-	0.938	794	targets	targets	-	0.769
1	795	targets	targets	-	0.938	795	regulators	targets	+	0.769	795	targets	targets	-	0.769	795	targets	targets	-	0.938	795	targets	targets	-	0.938	795	targets	targets	-	0.938	795	targets	targets	-	0.938	795	targets	targets	-	0.938
1	796	targets	targets	-	0.938	796	regulators	targets	+	0.769	796	targets	targets	-	0.953	796	targets	targets	-	0.938	796	targets	targets	-	0.769	796	targets	targets	-	0.938	796	targets	targets	-	0.938	796	targets	targets	-	0.953
1	797	targets	targets	-	0.938	797	targets	regulators	+	0.517	797	targets	targets	-	0.938	797	targets	targets	-	0.938	797	targets	targets	-	0.953	797	targets	targets	-	0.769	797	targets	targets	-	0.938	797	targets	targets	-	0.769
1	798	targets	targets	-	0.938	798	targets	regulators	+	0.804	798	targets	targets	-	0.769	798	targets	targets	-	0.953	798	targets	targets	-	0.938	798	targets	targets	-	0.769	798	targets	targets	-	0.938	798	targets	targets	-	0.769
1	799	targets	targets	-	0.938	799	targets	regulators	+	0.517	799	targets	targets	-	0.769	799	targets	targets	-	0.938	799	targets	targets	-	0.938	799	targets	targets	-	0.938	799	targets	targets	-	0.938	799	targets	targets	-	0.769
1	800	targets	targets	-	0.938	800	targets	regulators	+	0.804	800	targets	targets	-	0.769	800	targets	targets	-	0.938	800	targets	targets	-	0.769	800	targets	targets	-	0.953	800	targets	targets	-	0.938	800	targets	targets	-	0.953
1	801	targets	targets	-	0.938	801	targets	regulators	+	0.804	801	targets	targets	-	0.769	801	targets	targets	-	0.938	801	targets	targets	-	0.953	801	targets	targets	-	0.769	801	targets	targets	-	0.938	801	targets	targets	-	0.938
1	802	targets	targets	-	0.938	802	targets	regulators	+	0.517	802	targets	targets	-	0.769	802	targets	targets	-	0.953	802	targets	targets	-	0.769	802	targets	targets	-	0.769	802	targets	targets	-	0.938	802	targets	targets	-	0.938
1	803	targets	targets	-	0.938	803	targets	regulators	+	0.797	803	targets	targets	-	0.769	803	targets	targets	-	0.938	803	targets	targets	-	0.938	803	targets	targets	-	0.953	803	targets	targets	-	0.938	803	targets	targets	-	0.938
1	804	targets	targets	-	0.938	804	targets	regulators	+	0.804	804	targets	targets	-	0.769	804	targets	targets	-	0.938	804	targets	targets	-	0.769	804	targets	targets	-	0.938	804	targets	targets	-	0.938	804	targets	targets	-	0.769
1	805	targets	targets	-	0.938	805	targets	regulators	+	0.804	805	targets	targets	-	0.769	805	targets	targets	-	0.938	805	targets	targets	-	0.769	805	targets	targets	-	0.769	805	targets	targets	-	0.938	805	targets	targets	-	0.953
1	806	targets	targets	-	0.938	806	targets	regulators	+	0.517	806	targets	targets	-	0.938	806	targets	targets	-	0.769	806	targets	targets	-	1	806	targets	targets	-	0.769	806	targets	targets	-	0.769	806	targets	targets	-	0.769
1	807	targets	targets	-	0.938	807	targets	regulators	+	0.797	807	targets	targets	-	0.938	807	targets	targets	-	0.938	807	targets	targets	-	0.938	807	targets	targets	-	0.938	807	targets	targets	-	0.938	807	targets	targets	-	0.938
1	808	targets	targets	-	0.938	808	targets	regulators	+	0.797	808	targets	targets	-	0.938	808	targets	targets	-	0.769	808	targets	targets	-	0.938	808	targets	targets	-	0.769	808	targets	targets	-	0.769	808	targets	targets	-	0.938
1	809	targets	targets	-	0.938	809	targets	regulators	+	0.797	809	targets	targets	-	0.938	809	targets	targets	-	0.938	809	targets	targets	-	0.769	809	targets	targets	-	0.953	809	targets	targets	-	0.938	809	targets	targets	-	0.769
1	810	targets	targets	-	0.938	810	targets	regulators	+	0.804	810	targets	targets	-	0.938	810	targets	targets	-	0.938	810	targets	targets	-	0.769	810	targets	targets	-	0.938	810	targets	targets	-	0.938	810	targets	targets	-	0.769
1	811	targets	targets	-	0.938	811	targets	regulators	+	0.517	811	targets	targets	-	0.938	811	targets	targets	-	0.938	811	targets	targets	-	0.938	811	targets	targets	-	0.769	811	targets	targets	-	0.938	811	targets	targets	-	0.769
1	812	targets	targets	-	0.938	812	targets	regulators	+	0.994	812	targets	targets	-	0.769	812	targets	targets	-	0.769	812	targets	targets	-	1	812	targets	targets	-	0.769	812	targets	targets	-	0.938	812	targets	targets	-	0.769
1	813	targets	targets	-	0.938	813	targets	regulators	+	0.804	813	targets	targets	-	0.769	813	targets	targets	-	0.769	813	targets	targets	-	0.938	813	targets	targets	-	0.769	813	targets	targets	-	0.938	813	targets	targets	-	0.769
1	814	targets	targets	-	0.938	814	targets	regulators	+	0.797	814	targets	targets	-	0.769	814	targets	targets	-	0.938	814	targets	targets	-	0.938	814	targets	targets	-	0.953	814	targets	targets	-	0.938	814	targets	targets	-	0.769
1	815	targets	targets	-	0.938	815	targets	regulators	+	0.797	815	targets	targets	-	0.769	815	targets	targets	-	0.938	815	targets	targets	-	0.938	815	targets	targets	-	0.769	815	targets	targets	-	0.938	815	targets	targets	-	0.953
1	816	targets	targets	-	0.938	816	targets	regulators	+	0.797	816	targets	targets	-	0.938	816	targets	targets	-	0.953	816	targets	targets	-	0.769	816	targets	targets	-	0.938	816	targets	targets	-	0.938	816	targets	targets	-	0.769
1	817	targets	targets	-	0.938	817	targets	regulators	+	0.797	817	targets	targets	-	1	817	targets	targets	-	0.953	817	targets	targets	-	0.938	817	targets	targets	-	0.938	817	targets	targets	-	0.769	817	targets	targets	-	0.938
1	818	targets	targets	-	0.938	818	targets	regulators	+	0.804	818	targets	targets	-	1	818	targets	targets	-	0.938	818	targets	targets	-	0.953	818	targets	targets	-	0.769	818	targets	targets	-	0.938	818	targets	targets	-	0.769
1	819	targets	targets	-	0.938	819	targets	regulators	+	0.797	819	targets	targets	-	0.938	819	targets	targets	-	0.769	819	targets	targets	-	0.769	819	targets	targets	-	0.953	819	targets	targets	-	0.938	819	targets	targets	-	0.938
1	820	targets	targets	-	0.938	820	targets	regulators	+	0.517	820	targets	targets	-	0.938	820	targets	targets	-	0.769	820	targets	targets	-	0.938	820	targets	targets	-	0.938	820	targets	targets	-	0.938	820	targets	targets	-	0.938
1	821	targets	targets	-	0.938	821	targets	regulators	+	0.517	821	targets	targets	-	0.938	821	targets	targets	-	0.769	821	targets	targets	-	0.953	821	targets	targets	-	0.769	821	targets	targets	-	0.938	821	targets	targets	-	0.769
1	822	targets	targets	-	0.938	822	targets	regulators	+	0.517	822	targets	targets	-	0.769	822	targets	targets	-	0.938	822	targets	targets	-	0.938	822	targets	targets	-	0.769	822	targets	targets	-	0.769	822	targets	targets	-	0.769
1	823	targets	targets	-	0.938	823	targets	regulators	+	0.994	823	targets	targets	-	0.769	823	targets	targets	-	0.938	823	targets	targets	-	0.953	823	targets	targets	-	0.938	823	targets	targets	-	0.938	823	targets	targets	-	0.769
1	824	targets	targets	-	0.938	824	targets	regulators	+	0.797	824	targets	targets	-	0.953	824	targets	targets	-	0.938	824	targets	targets	-	0.938	824	targets	targets	-	0.938	824	targets	targets	-	0.769	824	targets	targets	-	0.953
1	825	targets	targets	-	0.938	825	targets	regulators	+	0.804	825	targets	targets	-	0.769	825	targets	targets	-	0.953	825	targets	targets	-	1	825	targets	targets	-	0.769	825	targets	targets	-	0.938	825	targets	targets	-	0.953
1	826	targets	targets	-	0.938	826	targets	regulators	+	0.517	826	targets	targets	-	0.769	826	targets	targets	-	0.938	826	targets	targets	-	0.938	826	targets	targets	-	0.938	826	targets	targets	-	0.938	826	targets	targets	-	0.938
1	827	targets	targets	-	0.938	827	targets	regulators	+	0.517	827	targets	targets	-	0.938	827	targets	targets	-	0.938	827	targets	targets	-	0.953	827	targets	targets	-	0.938	827	targets	targets	-	0.769	827	targets	targets	-	0.953
1	828	targets	targets	-	0.938	828	targets	regulators	+	0.797	828	targets	targets	-	0.769	828	targets	targets	-	0.938	828	targets	targets	-	1	828	targets	targets	-	0.953	828	targets	targets	-	0.938	828	targets	targets	-	0.938
1	829	targets	targets	-	0.938	829	targets	regulators	+	0.804	829	targets	targets	-	0.769	829	targets	targets	-	0.769	829	targets	targets	-	0.769	829	targets	targets	-	0.938	829	targets	targets	-	0.938	829	targets	targets	-	0.953
1	830	targets	targets	-	0.938	830	targets	regulators	+	0.517	830	targets	targets	-	0.769	830	targets	targets	-	0.938	830	targets	targets	-	0.769	830	targets	targets	-	0.953	830	targets	targets	-	0.769	830	targets	targets	-	0.769
1	831	targets	targets	-	0.938	831	targets	regulators	+	0.517	831	targets	targets	-	1	831	targets	targets	-	0.938	831	targets	targets	-	0.769	831	targets	targets	-	0.769	831	targets	targets	-	0.769	831	targets	targets	-	0.769
1	832	targets	targets	-	0.938	832	targets	regulators	+	0.797	832	targets	targets	-	0.938	832	targets	targets	-	0.769	832	targets	targets	-	1	832	targets	targets	-	0.938	832	targets	targets	-	0.938	832	targets	targets	-	0.769
1	833	targets	targets	-	0.938	833	targets	regulators	+	0.517	833	targets	targets	-	0.938	833	targets	targets	-	0.769	833	targets	targets	-	0.769	833	targets	targets	-	0.938	833	targets	targets	-	0.938	833	targets	targets	-	0.769
1	834	targets	targets	-	0.938	834	targets	regulators	+	0.797	834	targets	targets	-	0.938	834	targets	targets	-	0.953	834	targets	targets	-	1	834	targets	targets	-	0.953	834	targets	targets	-	0.769	834	targets	targets	-	0.938
1	835	targets	targets	-	0.938	835	targets	regulators	+	0.797	835	targets	targets	-	0.938	835	targets	targets	-	0.938	835	targets	targets	-	0.938	835	targets	targets	-	0.938	835	targets	targets	-	0.938	835	targets	targets	-	0.769
1	836	targets	targets	-	0.938	836	targets	regulators	+	0.797	836	targets	targets	-	0.938	836	targets	targets	-	0.769	836	targets	targets	-	1	836	targets	targets	-	0.769	836	targets	targets	-	0.938	836	targets	targets	-	0.953
1	837	targets	targets	-	0.938	837	targets	regulators	+	0.804	837	targets	targets	-	0.938	837	targets	targets	-	0.938	837	targets	targets	-	0.769	837	targets	targets	-	0.938	837	targets	targets	-	0.938	837	targets	targets	-	0.953
1	838	targets	targets	-	0.938	838	targets	regulators	+	0.804	838	targets	targets	-	0.938	838	targets	targets	-	0.953	838	targets	targets	-	0.769	838	targets	targets	-	0.769	838	targets	targets	-	0.938	838	targets	targets	-	0.769
1	839	targets	targets	-	0.938	839	targets	regulators	+	0.797	839	targets	targets	-	0.938	839	targets	targets	-	0.938	839	targets	targets	-	0.953	839	targets	targets	-	0.953	839	targets	targets	-	0.938	839	targets	targets	-	0.769
1	840	targets	targets	-	0.938	840	targets	regulators	+	0.797	840	targets	targets	-	0.769	840	targets	targets	-	0.938	840	targets	targets	-	1	840	targets	targets	-	0.769	840	targets	targets	-	0.769	840	targets	targets	-	0.953
1	841	targets	targets	-	0.938	841	targets	regulators	+	0.797	841	targets	targets	-	0.769	841	targets	targets	-	0.938	841	targets	targets	-	0.938	841	targets	targets	-	0.953	841	targets	targets	-	0.769	841	targets	targets	-	0.953
1	842	targets	targets	-	0.938	842	targets	regulators	+	0.797	842	targets	targets	-	0.769	842	targets	targets	-	0.953	842	targets	targets	-	1	842	targets	targets	-	0.953	842	targets	targets	-	0.938	842	targets	targets	-	0.769
1	843	targets	targets	-	0.938	843	targets	regulators	+	0.994	843	targets	targets	-	0.769	843	targets	targets	-	0.953	843	targets	targets	-	1	843	targets	targets	-	0.938	843	targets	targets	-	0.938	843	targets	targets	-	0.938
1	844	targets	targets	-	0.938	844	targets	regulators	+	0.517	844	targets	targets	-	0.769	844	targets	targets	-	0.938	844	targets	targets	-	1	844	targets	targets	-	0.938	844	targets	targets	-	0.938	844	targets	targets	-	0.769
1	845	targets	targets	-	0.938	845	targets	regulators	+	0.797	845	targets	targets	-	0.769	845	targets	targets	-	0.769	845	targets	targets	-	0.769	845	targets	targets	-	0.769	845	targets	targets	-	0.938	845	targets	targets	-	0.769
1	846	targets	targets	-	0.938	846	targets	regulators	+	0.994	846	targets	targets	-	0.769	846	targets	targets	-	0.938	846	targets	targets	-	0.769	846	targets	targets	-	1	846	targets	targets	-	0.938	846	targets	targets	-	0.938
1	847	targets	targets	-	0.938	847	targets	regulators	+	0.797	847	targets	targets	-	0.769	847	targets	targets	-	0.938	847	targets	targets	-	0.769	847	targets	targets	-	0.769	847	targets	targets	-	0.769	847	targets	targets	-	0.953
1	848	targets	targets	-	0.938	848	targets	regulators	+	0.517	848	targets	targets	-	0.769	848	targets	targets	-	0.938	848	targets	targets	-	0.769	848	targets	targets	-	0.769	848	targets	targets	-	0.769	848	targets	targets	-	0.769
1	849	targets	targets	-	0.938	849	targets	regulators	+	0.804	849	targets	targets	-	0.769	849	targets	targets	-	0.938	849	targets	targets	-	0.769	849	targets	targets	-	0.938	849	targets	targets	-	0.938	849	targets	targets	-	0.769
1	850	targets	targets	-	0.938	850	targets	regulators	+	0.797	850	targets	targets	-	0.769	850	targets	targets	-	0.938	850	targets	targets	-	0.938	850	targets	targets	-	0.953	850	targets	targets	-	0.938	850	targets	targets	-	0.938
1	851	targets	targets	-	0.938	851	targets	regulators	+	0.517	851	targets	targets	-	0.769	851	targets	targets	-	0.938	851	targets	targets	-	1	851	targets	targets	-	0.769	851	targets	targets	-	0.938	851	targets	targets	-	0.769
1	852	targets	targets	-	0.938	852	targets	regulators	+	0.797	852	targets	targets	-	0.769	852	targets	targets	-	0.938	852	targets	targets	-	0.769	852	targets	targets	-	0.938	852	targets	targets	-	0.769	852	targets	targets	-	0.769
1	853	targets	targets	-	0.938	853	targets	regulators	+	0.797	853	targets	targets	-	0.769	853	targets	targets	-	0.938	853	targets	targets	-	0.953	853	targets	targets	-	0.769	853	targets	targets	-	0.938	853	targets	targets	-	0.769
1	854	targets	targets	-	0.938	854	targets	regulators	+	0.797	854	targets	targets	-	0.938	854	targets	targets	-	0.938	854	targets	targets	-	0.938	854	targets	targets	-	0.938	854	targets	targets	-	0.938	854	targets	targets	-	0.769
1	855	targets	targets	-	0.938	855	targets	regulators	+	0.517	855	targets	targets	-	1	855	targets	targets	-	0.938	855	targets	targets	-	0.953	855	targets	targets	-	0.769	855	targets	targets	-	0.938	855	targets	targets	-	0.769
1	856	targets	targets	-	0.938	856	targets	regulators	+	0.797	856	targets	targets	-	0.938	856	targets	targets	-	0.938	856	targets	targets	-	0.769	856	targets	targets	-	0.938	856	targets	targets	-	0.938	856	targets	targets	-	0.769
1	857	targets	targets	-	0.938	857	targets	regulators	+	0.804	857	targets	targets	-	0.938	857	targets	targets	-	0.953	857	targets	targets	-	0.769	857	targets	targets	-	0.769	857	targets	targets	-	0.938	857	targets	targets	-	0.953
1	858	targets	targets	-	0.938	858	targets	regulators	+	0.797	858	targets	targets	-	0.938	858	targets	targets	-	0.953	858	targets	targets	-	1	858	targets	targets	-	0.769	858	targets	targets	-	0.938	858	targets	targets	-	0.953
1	859	targets	targets	-	0.938	859	targets	regulators	+	0.517	859	targets	targets	-	0.769	859	targets	targets	-	0.938	859	targets	targets	-	0.938	859	targets	targets	-	0.953	859	targets	targets	-	0.769	859	targets	targets	-	0.938
1	860	targets	targets	-	0.769	860	targets	regulators	+	0.804	860	targets	targets	-	0.953	860	targets	targets	-	0.938	860	targets	targets	-	0.953	860	targets	targets	-	0.769	860	targets	targets	-	0.938	860	targets	targets	-	0.769
1	861	targets	targets	-	0.938	861	targets	regulators	+	0.517	861	targets	targets	-	0.953	861	targets	targets	-	0.938	861	targets	targets	-	0.769	861	targets	targets	-	0.769	861	targets	targets	-	0.938	861	targets	targets	-	0.953
1	862	targets	targets	-	0.938	862	targets	regulators	+	0.797	862	targets	targets	-	0.938	862	targets	targets	-	0.769	862	targets	targets	-	0.938	862	targets	targets	-	0.769	862	targets	targets	-	0.938	862	targets	targets	-	0.769
1	863	targets	targets	-	0.938	863	targets	regulators	+	0.797	863	targets	targets	-	0.938	863	targets	targets	-	0.769	863	targets	targets	-	0.769	863	targets	targets	-	0.769	863	targets	targets	-	0.938	863	targets	targets	-	0.953
1	864	targets	targets	-	0.938	864	targets	regulators	+	0.797	864	targets	targets	-	0.938	864	targets	targets	-	0.953	864	targets	targets	-	0.769	864	targets	targets	-	0.953	864	targets	targets	-	0.938	864	targets	targets	-	0.953
1	865	targets	targets	-	0.938	865	targets	regulators	+	0.517	865	targets	targets	-	0.938	865	targets	targets	-	0.953	865	targets	targets	-	1	865	targets	targets	-	0.769	865	targets	targets	-	0.769	865	targets	targets	-	0.769
1	866	targets	targets	-	0.938	866	targets	regulators	+	0.804	866	targets	targets	-	0.938	866	targets	targets	-	0.938	866	targets	targets	-	0.769	866	targets	targets	-	0.769	866	targets	targets	-	0.938	866	targets	targets	-	0.769
1	867	targets	targets	-	0.938	867	targets	regulators	+	0.804	867	targets	targets	-	0.938	867	targets	targets	-	0.953	867	targets	targets	-	0.769	867	targets	targets	-	1	867	targets	targets	-	0.769	867	targets	targets	-	0.769
1	868	targets	targets	-	0.938	868	targets	regulators	+	0.804	868	targets	targets	-	0.938	868	targets	targets	-	0.953	868	targets	targets	-	0.938	868	targets	targets	-	0.953	868	targets	targets	-	0.938	868	targets	targets	-	0.769
1	869	targets	targets	-	0.938	869	targets	regulators	+	0.804	869	targets	targets	-	0.938	869	targets	targets	-	0.769	869	targets	targets	-	0.938	869	targets	targets	-	0.953	869	targets	targets	-	0.938	869	targets	targets	-	0.769
1	870	targets	targets	-	0.938	870	targets	regulators	+	0.804	870	targets	targets	-	0.938	870	targets	targets	-	0.953	870	targets	targets	-	0.938	870	targets	targets	-	0.938	870	targets	targets	-	0.769	870	targets	targets	-	0.953
1	871	targets	targets	-	0.938	871	targets	regulators	+	0.804	871	targets	targets	-	0.938	871	targets	targets	-	0.938	871	targets	targets	-	0.938	871	targets	targets	-	0.938	871	targets	targets	-	0.938	871	targets	targets	-	0.769
1	872	targets	targets	-	0.938	872	targets	regulators	+	0.804	872	targets	targets	-	0.938	872	targets	targets	-	0.953	872	targets	targets	-	0.938	872	targets	targets	-	0.938	872	targets	targets	-	0.938	872	targets	targets	-	0.769
1	873	targets	targets	-	0.938	873	targets	regulators	+	0.804	873	targets	targets	-	0.938	873	targets	targets	-	0.769	873	targets	targets	-	0.769	873	targets	targets	-	0.938	873	targets	targets	-	0.769	873	targets	targets	-	0.769
1	874	targets	targets	-	0.938	874	targets	regulators	+	0.994	874	targets	targets	-	0.938	874	targets	targets	-	0.938	874	targets	targets	-	0.938	874	targets	targets	-	0.938	874	targets	targets	-	0.938	874	targets	targets	-	0.769
1	875	targets	targets	-	0.938	875	targets	regulators	+	0.797	875	targets	targets	-	0.938	875	targets	targets	-	0.953	875	targets	targets	-	0.953	875	targets	targets	-	0.953	875	targets	targets	-	0.938	875	targets	targets	-	0.938
1	876	targets	targets	-	0.938	876	targets	regulators	+	0.804	876	targets	targets	-	0.938	876	targets	targets	-	0.938	876	targets	targets	-	0.953	876	targets	targets	-	0.953	876	targets	targets	-	0.769	876	targets	targets	-	0.953
1	877	targets	targets	-	0.938	877	targets	regulators	+	0.517	877	targets	targets	-	0.938	877	targets	targets	-	0.938	877	targets	targets	-	0.953	877	targets	targets	-	0.769	877	targets	targets	-	0.938	877	targets	targets	-	0.769
1	878	targets	targets	-	0.938	878	targets	regulators	+	0.797	878	targets	targets	-	0.769	878	targets	targets	-	0.953	878	targets	targets	-	0.769	878	targets	targets	-	0.938	878	targets	targets	-	0.938	878	targets	targets	-	0.938
1	879	targets	targets	-	0.938	879	targets	regulators	+	0.797	879	targets	targets	-	0.769	879	targets	targets	-	0.938	879	targets	targets	-	1	879	targets	targets	-	0.953	879	targets	targets	-	0.938	879	targets	targets	-	0.769
1	880	targets	targets	-	0.938	880	targets	regulators	+	0.804	880	targets	targets	-	0.769	880	targets	targets	-	0.938	880	targets	targets	-	1	880	targets	targets	-	0.953	880	targets	targets	-	0.938	880	targets	targets	-	0.938
1	881	targets	targets	-	0.938	881	targets	regulators	+	0.994	881	targets	targets	-	0.938	881	targets	targets	-	1	881	targets	targets	-	0.938	881	targets	targets	-	0.938	881	targets	targets	-	0.938	881	targets	targets	-	0.769
1	882	targets	targets	-	0.938						882	targets	targets	-	0.769	882	targets	targets	-	0.938	882	targets	targets	-	0.938	882	targets	targets	-	0.769	882	targets	targets	-	0.938	882	targets	targets	-	0.769
1	883	targets	targets	-	0.938						883	targets	targets	-	0.769	883	targets	targets	-	0.769	883	targets	targets	-	0.938	883	targets	targets	-	0.953	883	targets	targets	-	0.938	883	targets	targets	-	0.953
1	884	targets	targets	-	0.938						884	targets	targets	-	0.769	884	targets	targets	-	0.938	884	targets	targets	-	0.769	884	targets	targets	-	0.769	884	targets	targets	-	0.769	884	targets	targets	-	0.769
1	885	targets	targets	-	0.938						885	targets	targets	-	0.769	885	targets	targets	-	0.938	885	targets	targets	-	0.938	885	targets	targets	-	0.953	885	targets	targets	-	0.938	885	targets	targets	-	0.769
1	886	targets	targets	-	0.938						886	targets	targets	-	0.769	886	targets	targets	-	0.953	886	targets	targets	-	0.953	886	targets	targets	-	0.938	886	targets	targets	-	0.938	886	targets	targets	-	0.769
1	887	targets	targets	-	0.938						887	targets	targets	-	0.769	887	targets	targets	-	1	887	targets	targets	-	0.769	887	targets	targets	-	0.938	887	targets	targets	-	0.769	887	targets	targets	-	0.769
1	888	targets	targets	-	0.938						888	targets	targets	-	0.769	888	targets	targets	-	0.953	888	targets	targets	-	0.769	888	targets	targets	-	0.953	888	targets	targets	-	0.938	888	targets	targets	-	0.953
1	889	targets	targets	-	0.938						889	targets	targets	-	0.769	889	targets	targets	-	0.953	889	targets	targets	-	0.953	889	targets	targets	-	0.769	889	targets	targets	-	0.938	889	targets	targets	-	0.769
1	890	targets	targets	-	0.938						890	targets	targets	-	0.769	890	targets	targets	-	0.938	890	targets	targets	-	0.769	890	targets	targets	-	0.769	890	targets	targets	-	0.938	890	targets	targets	-	0.953
1	891	targets	targets	-	0.938						891	targets	targets	-	0.769	891	targets	targets	-	1	891	targets	targets	-	0.938	891	targets	targets	-	0.938	891	targets	targets	-	0.938	891	targets	targets	-	0.938
1	892	targets	targets	-	0.938						892	targets	targets	-	0.769	892	targets	targets	-	0.769	892	targets	targets	-	0.938	892	targets	targets	-	0.769	892	targets	targets	-	0.769	892	targets	targets	-	0.953
1	893	targets	targets	-	0.938						893	targets	targets	-	0.769	893	targets	targets	-	0.938	893	targets	targets	-	1	893	targets	targets	-	1	893	targets	targets	-	0.938	893	targets	targets	-	0.938
1	894	targets	targets	-	0.938						894	targets	targets	-	0.938	894	targets	targets	-	0.769	894	targets	targets	-	0.769	894	targets	targets	-	0.769	894	targets	targets	-	0.938	894	targets	targets	-	0.769
1	895	targets	targets	-	0.938						895	targets	targets	-	0.769	895	targets	targets	-	0.953	895	targets	targets	-	0.938	895	targets	targets	-	0.769	895	targets	targets	-	0.938	895	targets	targets	-	0.769
1	896	targets	targets	-	0.938						896	targets	targets	-	0.953	896	targets	targets	-	0.938	896	targets	targets	-	1	896	targets	targets	-	0.953	896	targets	targets	-	0.938	896	targets	targets	-	0.938
1	897	targets	targets	-	0.938						897	targets	targets	-	0.953	897	targets	targets	-	0.938	897	targets	targets	-	0.769	897	targets	targets	-	0.769	897	targets	targets	-	0.938	897	targets	targets	-	0.769
1	898	targets	targets	-	0.938						898	targets	targets	-	0.938	898	targets	targets	-	1	898	targets	targets	-	0.769	898	targets	targets	-	0.938	898	targets	targets	-	0.769	898	targets	targets	-	0.938
1	899	targets	targets	-	0.938						899	targets	targets	-	0.938	899	targets	targets	-	0.938	899	targets	targets	-	0.938	899	targets	targets	-	1	899	targets	targets	-	0.938	899	targets	targets	-	0.769
1	900	targets	targets	-	0.769						900	targets	targets	-	0.769	900	targets	targets	-	0.938	900	targets	targets	-	0.938	900	targets	targets	-	0.769	900	targets	targets	-	0.938	900	targets	targets	-	0.769
1	901	targets	targets	-	0.938						901	targets	targets	-	0.769	901	targets	targets	-	0.938	901	targets	targets	-	0.938	901	targets	targets	-	0.938	901	targets	targets	-	0.769	901	targets	targets	-	0.953
1	902	targets	targets	-	0.938						902	targets	targets	-	0.769	902	targets	targets	-	0.938	902	targets	targets	-	1	902	targets	targets	-	0.769	902	targets	targets	-	0.769	902	targets	targets	-	0.769
1	903	targets	targets	-	0.938						903	targets	targets	-	0.769	903	targets	targets	-	0.938	903	targets	targets	-	0.938	903	targets	targets	-	0.953	903	targets	targets	-	0.938	903	targets	targets	-	0.769
1	904	targets	targets	-	0.938						904	targets	targets	-	0.769	904	targets	targets	-	1	904	targets	targets	-	1	904	targets	targets	-	0.938	904	targets	targets	-	0.769	904	targets	targets	-	0.769
1	905	targets	targets	-	0.938						905	targets	targets	-	0.769	905	targets	targets	-	0.938	905	targets	targets	-	0.953	905	targets	targets	-	0.938	905	targets	targets	-	0.769	905	targets	targets	-	0.769
1	906	targets	targets	-	0.938						906	targets	targets	-	0.769	906	targets	targets	-	0.953	906	targets	targets	-	0.953	906	targets	targets	-	0.953	906	targets	targets	-	0.938	906	targets	targets	-	0.769
1	907	targets	targets	-	0.938						907	targets	targets	-	0.769	907	targets	targets	-	0.953	907	targets	targets	-	0.938	907	targets	targets	-	0.769	907	targets	targets	-	0.769	907	targets	targets	-	0.953
1	908	targets	targets	-	0.938						908	targets	targets	-	0.769	908	targets	targets	-	0.938	908	targets	targets	-	0.769	908	targets	targets	-	0.953	908	targets	targets	-	0.769	908	targets	targets	-	0.938
1	909	targets	targets	-	0.938						909	targets	targets	-	0.938	909	targets	targets	-	0.938	909	targets	targets	-	0.953	909	targets	targets	-	0.938	909	targets	targets	-	0.938	909	targets	targets	-	0.953
1	910	targets	targets	-	0.938						910	targets	targets	-	0.938	910	targets	targets	-	0.769	910	targets	targets	-	0.769	910	targets	targets	-	0.953	910	targets	targets	-	0.938	910	targets	targets	-	0.769
1	911	targets	targets	-	0.938						911	targets	targets	-	0.769	911	targets	targets	-	1	911	targets	targets	-	0.953	911	targets	targets	-	0.953	911	targets	targets	-	0.938	911	targets	targets	-	0.938
1	912	targets	targets	-	0.769						912	targets	targets	-	0.769	912	targets	targets	-	0.938	912	targets	targets	-	1	912	targets	targets	-	0.769	912	targets	targets	-	0.938	912	targets	targets	-	0.769
1	913	targets	targets	-	0.938						913	targets	targets	-	0.769	913	targets	targets	-	0.769	913	targets	targets	-	0.953	913	targets	targets	-	0.938	913	targets	targets	-	0.938	913	targets	targets	-	0.953
1	914	targets	targets	-	0.938						914	targets	targets	-	0.938	914	targets	targets	-	1	914	targets	targets	-	0.938	914	targets	targets	-	0.953	914	targets	targets	-	0.938	914	targets	targets	-	0.769
1	915	targets	targets	-	0.938						915	targets	targets	-	0.938	915	targets	targets	-	0.938	915	targets	targets	-	0.769	915	targets	targets	-	0.938	915	targets	targets	-	0.938	915	targets	targets	-	0.769
1	916	targets	targets	-	0.938						916	targets	targets	-	0.938	916	targets	targets	-	0.938	916	targets	targets	-	0.769	916	targets	targets	-	0.953	916	targets	targets	-	0.938	916	targets	targets	-	0.769
1	917	targets	targets	-	0.938						917	targets	targets	-	0.769	917	targets	targets	-	0.938	917	targets	targets	-	0.769	917	targets	targets	-	0.938	917	targets	targets	-	0.769	917	targets	targets	-	0.938
1	918	targets	targets	-	0.938						918	targets	targets	-	0.769	918	targets	targets	-	0.938	918	targets	targets	-	0.938	918	targets	targets	-	0.769	918	targets	targets	-	0.769	918	targets	targets	-	0.953
1	919	targets	targets	-	0.938						919	targets	targets	-	0.769	919	targets	targets	-	0.938	919	targets	targets	-	0.938	919	targets	targets	-	0.953	919	targets	targets	-	0.769	919	targets	targets	-	0.938
1	920	targets	targets	-	0.938						920	targets	targets	-	0.769	920	targets	targets	-	0.953	920	targets	targets	-	0.769	920	targets	targets	-	0.953	920	targets	targets	-	0.769	920	targets	targets	-	0.769
1	921	targets	targets	-	0.938						921	targets	targets	-	0.769	921	targets	targets	-	0.938	921	targets	targets	-	0.938	921	targets	targets	-	0.938	921	targets	targets	-	0.938	921	targets	targets	-	0.769
1	922	targets	targets	-	0.938						922	targets	targets	-	0.769	922	targets	targets	-	0.938	922	targets	targets	-	0.769	922	targets	targets	-	0.769	922	targets	targets	-	0.938	922	targets	targets	-	0.953
1	923	targets	targets	-	0.938						923	targets	targets	-	0.953	923	targets	targets	-	0.953	923	targets	targets	-	0.769	923	targets	targets	-	0.769	923	targets	targets	-	0.769	923	targets	targets	-	0.769
1	924	targets	targets	-	0.938						924	targets	targets	-	0.953	924	targets	targets	-	0.938	924	targets	targets	-	0.769	924	targets	targets	-	0.938	924	targets	targets	-	0.769	924	targets	targets	-	0.953
1	925	targets	targets	-	0.938						925	targets	targets	-	0.769	925	targets	targets	-	0.938	925	targets	targets	-	0.938	925	targets	targets	-	0.938	925	targets	targets	-	0.769	925	targets	targets	-	0.938
1	926	targets	targets	-	0.938						926	targets	targets	-	0.769	926	targets	targets	-	0.938	926	targets	targets	-	0.769	926	targets	targets	-	0.938	926	targets	targets	-	0.769	926	targets	targets	-	0.769
1	927	targets	targets	-	0.938						927	targets	targets	-	1	927	targets	targets	-	0.938	927	targets	targets	-	1	927	targets	targets	-	0.769	927	targets	targets	-	0.938	927	targets	targets	-	0.938
1	928	targets	targets	-	0.938						928	targets	targets	-	0.769	928	targets	targets	-	0.953	928	targets	targets	-	0.938	928	targets	targets	-	0.938	928	targets	targets	-	0.938	928	targets	targets	-	0.953
1	929	targets	targets	-	0.938						929	targets	targets	-	0.769	929	targets	targets	-	0.938	929	targets	targets	-	1	929	targets	targets	-	0.953	929	targets	targets	-	0.938	929	targets	targets	-	0.769
1	930	targets	targets	-	0.938						930	targets	targets	-	0.938	930	targets	targets	-	0.938	930	targets	targets	-	0.769	930	targets	targets	-	0.769	930	targets	targets	-	0.938	930	targets	targets	-	0.769
1	931	targets	targets	-	0.938						931	targets	targets	-	0.938	931	targets	targets	-	0.938	931	targets	targets	-	0.938	931	targets	targets	-	0.769	931	targets	targets	-	0.769	931	targets	targets	-	0.769
1	932	targets	targets	-	0.938						932	targets	targets	-	0.938	932	targets	targets	-	0.769	932	targets	targets	-	0.769	932	targets	targets	-	0.938	932	targets	targets	-	0.769	932	targets	targets	-	0.938
1	933	targets	targets	-	0.769						933	targets	targets	-	0.938	933	targets	targets	-	0.938	933	targets	targets	-	0.938	933	targets	targets	-	0.938	933	targets	targets	-	0.769	933	targets	targets	-	0.769
1	934	targets	targets	-	0.938						934	targets	targets	-	0.938	934	targets	targets	-	0.938	934	targets	targets	-	0.938	934	targets	targets	-	0.769	934	targets	targets	-	0.938	934	targets	targets	-	0.769
1	935	targets	targets	-	0.938						935	targets	targets	-	0.938	935	targets	targets	-	0.938	935	targets	targets	-	1	935	targets	targets	-	0.769	935	targets	targets	-	0.938	935	targets	targets	-	0.769
1	936	targets	targets	-	0.938						936	targets	targets	-	0.938	936	targets	targets	-	0.769	936	targets	targets	-	0.769	936	targets	targets	-	0.769	936	targets	targets	-	0.938	936	targets	targets	-	0.769
1	937	targets	targets	-	0.938						937	targets	targets	-	0.938	937	targets	targets	-	0.938	937	targets	targets	-	0.769	937	targets	targets	-	0.938	937	targets	targets	-	0.769	937	targets	targets	-	0.769
1	938	targets	targets	-	0.938						938	targets	targets	-	0.938	938	targets	targets	-	0.769	938	targets	targets	-	0.953	938	targets	targets	-	0.938	938	targets	targets	-	0.938	938	targets	targets	-	0.769
1	939	targets	targets	-	0.938						939	targets	targets	-	0.938	939	targets	targets	-	0.938	939	targets	targets	-	0.953	939	targets	targets	-	0.769	939	targets	targets	-	0.769	939	targets	targets	-	0.953
1	940	targets	targets	-	0.938						940	targets	targets	-	0.938	940	targets	targets	-	0.938	940	targets	targets	-	0.953	940	targets	targets	-	0.769	940	targets	targets	-	0.938	940	targets	targets	-	0.769
1	941	targets	targets	-	0.938						941	targets	targets	-	0.953	941	targets	targets	-	0.953	941	targets	targets	-	0.769	941	targets	targets	-	0.769	941	targets	targets	-	0.938	941	targets	targets	-	0.769
1	942	targets	targets	-	0.938						942	targets	targets	-	0.953	942	targets	targets	-	0.938	942	targets	targets	-	0.769	942	targets	targets	-	0.953	942	targets	targets	-	0.769	942	targets	targets	-	0.953
1	943	targets	targets	-	0.938						943	targets	targets	-	0.938	943	targets	targets	-	0.953	943	targets	targets	-	1	943	targets	targets	-	0.769	943	targets	targets	-	0.769	943	targets	targets	-	0.953
1	944	targets	targets	-	0.938						944	targets	targets	-	0.938	944	targets	targets	-	0.938	944	targets	targets	-	1	944	targets	targets	-	0.938	944	targets	targets	-	0.938	944	targets	targets	-	0.938
1	945	targets	targets	-	0.938						945	targets	targets	-	0.938	945	targets	targets	-	0.769	945	targets	targets	-	1	945	targets	targets	-	0.769	945	targets	targets	-	0.938	945	targets	targets	-	0.938
1	946	targets	targets	-	0.938						946	targets	targets	-	0.938	946	targets	targets	-	0.953	946	targets	targets	-	0.953	946	targets	targets	-	0.953	946	targets	targets	-	0.769	946	targets	targets	-	0.769
1	947	targets	targets	-	0.938						947	targets	targets	-	1	947	targets	targets	-	0.938	947	targets	targets	-	0.769	947	targets	targets	-	0.938	947	targets	targets	-	0.938	947	targets	targets	-	0.769
1	948	targets	targets	-	0.938						948	targets	targets	-	0.769	948	targets	targets	-	0.938	948	targets	targets	-	0.938	948	targets	targets	-	0.938	948	targets	targets	-	0.769	948	targets	targets	-	0.769
1	949	targets	targets	-	0.938						949	targets	targets	-	0.769	949	targets	targets	-	0.938	949	targets	targets	-	0.938	949	targets	targets	-	0.938	949	targets	targets	-	0.938	949	targets	targets	-	0.769
1	950	targets	targets	-	0.938						950	targets	targets	-	0.769	950	targets	targets	-	0.938	950	targets	targets	-	0.769	950	targets	targets	-	0.769	950	targets	targets	-	0.938	950	targets	targets	-	0.769
1	951	targets	targets	-	0.938						951	targets	targets	-	1	951	targets	targets	-	0.769	951	targets	targets	-	0.769	951	targets	targets	-	0.769	951	targets	targets	-	0.938	951	targets	targets	-	0.769
1	952	targets	targets	-	0.769						952	targets	targets	-	0.769	952	targets	targets	-	0.769	952	targets	targets	-	1	952	targets	targets	-	0.938	952	targets	targets	-	0.938	952	targets	targets	-	0.769
1	953	targets	targets	-	0.938						953	targets	targets	-	0.769	953	targets	targets	-	0.938	953	targets	targets	-	0.938	953	targets	targets	-	0.769	953	targets	targets	-	0.938	953	targets	targets	-	0.953
1	954	targets	targets	-	0.938						954	targets	targets	-	0.769	954	targets	targets	-	0.938	954	targets	targets	-	0.938	954	targets	targets	-	0.769	954	targets	targets	-	0.769	954	targets	targets	-	0.953
1	955	targets	targets	-	0.938						955	targets	targets	-	0.769	955	targets	targets	-	0.938	955	targets	targets	-	0.769	955	targets	targets	-	0.938	955	targets	targets	-	0.769	955	targets	targets	-	0.769
1	956	targets	targets	-	0.938						956	targets	targets	-	0.769	956	targets	targets	-	0.953	956	targets	targets	-	1	956	targets	targets	-	0.769	956	targets	targets	-	0.769	956	targets	targets	-	0.953
1	957	targets	targets	-	0.938						957	targets	targets	-	0.769	957	targets	targets	-	0.769	957	targets	targets	-	0.938	957	targets	targets	-	0.769	957	targets	targets	-	0.769	957	targets	targets	-	0.938
1	958	targets	targets	-	0.769						958	targets	targets	-	0.938	958	targets	targets	-	0.953	958	targets	targets	-	1	958	targets	targets	-	0.938	958	targets	targets	-	0.938	958	targets	targets	-	0.769
1	959	targets	targets	-	0.938						959	targets	targets	-	0.769	959	targets	targets	-	0.938	959	targets	targets	-	0.953	959	targets	targets	-	0.769	959	targets	targets	-	0.938	959	targets	targets	-	0.769
1	960	targets	targets	-	0.938						960	targets	targets	-	0.769	960	targets	targets	-	0.953	960	targets	targets	-	1	960	targets	targets	-	0.938	960	targets	targets	-	0.769	960	targets	targets	-	0.769
1	961	targets	targets	-	0.938						961	targets	targets	-	0.769	961	targets	targets	-	0.938	961	targets	targets	-	0.938	961	targets	targets	-	0.938	961	targets	targets	-	0.938	961	targets	targets	-	0.769
1	962	targets	targets	-	0.938						962	targets	targets	-	0.769	962	targets	targets	-	1	962	targets	targets	-	0.938	962	targets	targets	-	0.938	962	targets	targets	-	0.769	962	targets	targets	-	0.769
1	963	targets	targets	-	0.938						963	targets	targets	-	0.769	963	targets	targets	-	0.769	963	targets	targets	-	0.769	963	targets	targets	-	0.769	963	targets	targets	-	0.938	963	targets	targets	-	0.769
1	964	targets	targets	-	0.938						964	targets	targets	-	0.938	964	targets	targets	-	0.938	964	targets	targets	-	0.769	964	targets	targets	-	0.769	964	targets	targets	-	0.938	964	targets	targets	-	0.769
1	965	targets	targets	-	0.938						965	targets	targets	-	0.938	965	targets	targets	-	0.769	965	targets	targets	-	0.769	965	targets	targets	-	0.769	965	targets	targets	-	0.769	965	targets	targets	-	0.769
1	966	targets	targets	-	0.938						966	targets	targets	-	0.938	966	targets	targets	-	0.938	966	targets	targets	-	0.769	966	targets	targets	-	0.769	966	targets	targets	-	0.938	966	targets	targets	-	0.769
1	967	targets	targets	-	0.938						967	targets	targets	-	0.938	967	targets	targets	-	0.938	967	targets	targets	-	0.769	967	targets	targets	-	0.938	967	targets	targets	-	0.938	967	targets	targets	-	0.769
1	968	targets	targets	-	0.938						968	targets	targets	-	0.769	968	targets	targets	-	0.938	968	targets	targets	-	0.938	968	targets	targets	-	0.953	968	targets	targets	-	0.938	968	targets	targets	-	0.769
1	969	targets	targets	-	0.938						969	targets	targets	-	0.938	969	targets	targets	-	0.938	969	targets	targets	-	0.769	969	targets	targets	-	0.938	969	targets	targets	-	0.769	969	targets	targets	-	0.769
1	970	targets	targets	-	0.938						970	targets	targets	-	0.769	970	targets	targets	-	0.953	970	targets	targets	-	1	970	targets	targets	-	0.938	970	targets	targets	-	0.769	970	targets	targets	-	0.769
1	971	targets	targets	-	0.938						971	targets	targets	-	0.769	971	targets	targets	-	0.769	971	targets	targets	-	0.769	971	targets	targets	-	0.953	971	targets	targets	-	0.938	971	targets	targets	-	0.769
1	972	targets	targets	-	0.769						972	targets	targets	-	1	972	targets	targets	-	0.938	972	targets	targets	-	0.769	972	targets	targets	-	0.953	972	targets	targets	-	0.769	972	targets	targets	-	0.769
1	973	targets	targets	-	0.938						973	targets	targets	-	1	973	targets	targets	-	0.769	973	targets	targets	-	0.938	973	targets	targets	-	0.938	973	targets	targets	-	0.769	973	targets	targets	-	0.769
1	974	targets	targets	-	0.938						974	targets	targets	-	0.769	974	targets	targets	-	0.953	974	targets	targets	-	0.769	974	targets	targets	-	0.769	974	targets	targets	-	0.938	974	targets	targets	-	0.769
1	975	targets	targets	-	0.938						975	targets	targets	-	0.769	975	targets	targets	-	0.953	975	targets	targets	-	0.938	975	targets	targets	-	0.938	975	targets	targets	-	0.938	975	targets	targets	-	0.938
1	976	targets	targets	-	0.938						976	targets	targets	-	0.769	976	targets	targets	-	0.953	976	targets	targets	-	0.769	976	targets	targets	-	0.953	976	targets	targets	-	0.938	976	targets	targets	-	0.769
1	977	targets	targets	-	0.938						977	targets	targets	-	0.769	977	targets	targets	-	0.938	977	targets	targets	-	0.953	977	targets	targets	-	0.938	977	targets	targets	-	0.938	977	targets	targets	-	0.769
1	978	targets	targets	-	0.938						978	targets	targets	-	0.953	978	targets	targets	-	0.769	978	targets	targets	-	0.769	978	targets	targets	-	0.953	978	targets	targets	-	0.938	978	targets	targets	-	0.769
1	979	targets	targets	-	0.938						979	targets	targets	-	0.953	979	targets	targets	-	0.769	979	targets	targets	-	0.769	979	targets	targets	-	0.769	979	targets	targets	-	0.938	979	targets	targets	-	0.769
1	980	targets	targets	-	0.938						980	targets	targets	-	0.953	980	targets	targets	-	0.953	980	targets	targets	-	0.769	980	targets	targets	-	0.938	980	targets	targets	-	0.938	980	targets	targets	-	0.769
1	981	targets	targets	-	0.938						981	targets	targets	-	0.953	981	targets	targets	-	0.938	981	targets	targets	-	0.938	981	targets	targets	-	0.938	981	targets	targets	-	0.769	981	targets	targets	-	0.769
1	982	targets	targets	-	0.938						982	targets	targets	-	1	982	targets	targets	-	0.769	982	targets	targets	-	0.953	982	targets	targets	-	0.938	982	targets	targets	-	0.938	982	targets	targets	-	0.769
1	983	targets	targets	-	0.938						983	targets	targets	-	0.769	983	targets	targets	-	0.938	983	targets	targets	-	0.769	983	targets	targets	-	0.938	983	targets	targets	-	0.938	983	targets	targets	-	0.953
1	984	targets	targets	-	0.938						984	targets	targets	-	0.769	984	targets	targets	-	0.953	984	targets	targets	-	0.769	984	targets	targets	-	0.938	984	targets	targets	-	0.938	984	targets	targets	-	0.769
1	985	targets	targets	-	0.938						985	targets	targets	-	0.769	985	targets	targets	-	0.938	985	targets	targets	-	0.769	985	targets	targets	-	0.953	985	targets	targets	-	0.938	985	targets	targets	-	0.769
1	986	targets	targets	-	0.938						986	targets	targets	-	0.769	986	targets	targets	-	0.938	986	targets	targets	-	0.938	986	targets	targets	-	0.953	986	targets	targets	-	0.938	986	targets	targets	-	0.769
1	987	targets	targets	-	0.938						987	targets	targets	-	0.938	987	targets	targets	-	0.938	987	targets	targets	-	0.953	987	targets	targets	-	0.769	987	targets	targets	-	0.938	987	targets	targets	-	0.938
1	988	targets	targets	-	0.938						988	targets	targets	-	0.938	988	targets	targets	-	0.953	988	targets	targets	-	0.938	988	targets	targets	-	0.953	988	targets	targets	-	0.938	988	targets	targets	-	0.938
1	989	targets	targets	-	0.938						989	targets	targets	-	0.938	989	targets	targets	-	0.938	989	targets	targets	-	0.938	989	targets	targets	-	0.769	989	targets	targets	-	0.938	989	targets	targets	-	0.953
1	990	targets	targets	-	0.938						990	targets	targets	-	0.938	990	targets	targets	-	0.938	990	targets	targets	-	0.769	990	targets	targets	-	0.769	990	targets	targets	-	0.938	990	targets	targets	-	0.769
1	991	targets	targets	-	0.769						991	targets	targets	-	0.938	991	targets	targets	-	0.953	991	targets	targets	-	0.938	991	targets	targets	-	0.953	991	targets	targets	-	0.938	991	targets	targets	-	0.769
1	992	targets	targets	-	0.938						992	targets	targets	-	0.769	992	targets	targets	-	1	992	targets	targets	-	0.769	992	targets	targets	-	0.769	992	targets	targets	-	0.938	992	targets	targets	-	0.953
1	993	targets	targets	-	0.938						993	targets	targets	-	0.938	993	targets	targets	-	0.938	993	targets	targets	-	0.769	993	targets	targets	-	0.953	993	targets	targets	-	0.938	993	targets	targets	-	0.769
1	994	targets	targets	-	0.769						994	targets	targets	-	0.769	994	targets	targets	-	0.953	994	targets	targets	-	0.938	994	targets	targets	-	0.769	994	targets	targets	-	0.769	994	targets	targets	-	0.769
1	995	targets	targets	-	0.938						995	targets	targets	-	0.769	995	targets	targets	-	0.938	995	targets	targets	-	1	995	targets	targets	-	0.953	995	targets	targets	-	0.938	995	targets	targets	-	0.953
1	996	targets	targets	-	0.938						996	targets	targets	-	0.769	996	targets	targets	-	0.953	996	targets	targets	-	0.938	996	targets	targets	-	0.769	996	targets	targets	-	0.938	996	targets	targets	-	0.953
1	997	targets	targets	-	0.938						997	targets	targets	-	0.769	997	targets	targets	-	0.938	997	targets	targets	-	0.938	997	targets	targets	-	0.938	997	targets	targets	-	0.769	997	targets	targets	-	0.953
1	998	targets	targets	-	0.938						998	targets	targets	-	0.769	998	targets	targets	-	0.953	998	targets	targets	-	0.769	998	targets	targets	-	0.953	998	targets	targets	-	0.938	998	targets	targets	-	0.769
1	999	targets	targets	-	0.938						999	targets	targets	-	0.769	999	targets	targets	-	0.938	999	targets	targets	-	0.769	999	targets	targets	-	0.953	999	targets	targets	-	0.938	999	targets	targets	-	0.769
1	1000	targets	targets	-	0.938						1000	targets	targets	-	0.769	1000	targets	targets	-	0.938	1000	targets	targets	-	0.953	1000	targets	targets	-	1	1000	targets	targets	-	0.938	1000	targets	targets	-	0.769
1	1001	targets	targets	-	0.938						1001	targets	targets	-	0.557	1001	targets	targets	-	1	1001	targets	targets	-	0.938	1001	targets	targets	-	0.769	1001	targets	targets	-	0.938	1001	targets	targets	-	0.769
1	1002	targets	targets	-	0.938						1002	targets	targets	-	0.769	1002	targets	targets	-	0.938	1002	targets	targets	-	0.769	1002	targets	targets	-	0.769	1002	targets	targets	-	0.769	1002	targets	targets	-	0.938
1	1003	targets	targets	-	0.938						1003	targets	targets	-	0.769	1003	targets	targets	-	0.938	1003	targets	targets	-	1	1003	targets	targets	-	0.938	1003	targets	targets	-	0.769	1003	targets	targets	-	0.769
1	1004	targets	targets	-	0.938						1004	targets	targets	-	0.938	1004	targets	targets	-	0.938	1004	targets	targets	-	0.938	1004	targets	targets	-	0.769	1004	targets	targets	-	0.769	1004	targets	targets	-	0.769
1	1005	targets	targets	-	0.938						1005	targets	targets	-	0.938	1005	targets	targets	-	0.938	1005	targets	targets	-	1	1005	targets	targets	-	0.769	1005	targets	targets	-	0.769	1005	targets	targets	-	0.938
1	1006	targets	targets	-	0.938						1006	targets	targets	-	0.938	1006	targets	targets	-	0.938	1006	targets	targets	-	0.938	1006	targets	targets	-	0.769	1006	targets	targets	-	0.938	1006	targets	targets	-	0.769
1	1007	targets	targets	-	0.769						1007	targets	targets	-	0.938	1007	targets	targets	-	0.938	1007	targets	targets	-	0.953	1007	targets	targets	-	0.938	1007	targets	targets	-	0.769	1007	targets	targets	-	0.769
1	1008	targets	targets	-	0.938						1008	targets	targets	-	0.938	1008	targets	targets	-	0.938	1008	targets	targets	-	0.769	1008	targets	targets	-	0.769	1008	targets	targets	-	0.769	1008	targets	targets	-	0.769
1	1009	targets	targets	-	0.938						1009	targets	targets	-	0.769	1009	targets	targets	-	0.769	1009	targets	targets	-	0.769	1009	targets	targets	-	0.769	1009	targets	targets	-	0.938	1009	targets	targets	-	0.938
1	1010	targets	targets	-	0.938						1010	targets	targets	-	0.938	1010	targets	targets	-	0.938	1010	targets	targets	-	0.938	1010	targets	targets	-	0.953	1010	targets	targets	-	0.938	1010	targets	targets	-	0.938
1	1011	targets	targets	-	0.938						1011	targets	targets	-	0.938	1011	targets	targets	-	0.938	1011	targets	targets	-	0.953	1011	targets	targets	-	0.769	1011	targets	targets	-	0.938	1011	targets	targets	-	0.769
1	1012	targets	targets	-	0.938						1012	targets	targets	-	0.769	1012	targets	targets	-	0.938	1012	targets	targets	-	0.953	1012	targets	targets	-	0.769	1012	targets	targets	-	0.938	1012	targets	targets	-	0.938
1	1013	targets	targets	-	0.938						1013	targets	targets	-	0.769	1013	targets	targets	-	0.953	1013	targets	targets	-	0.769	1013	targets	targets	-	0.953	1013	targets	targets	-	0.938	1013	targets	targets	-	0.953
1	1014	targets	targets	-	0.938						1014	targets	targets	-	0.953	1014	targets	targets	-	0.953	1014	targets	targets	-	0.769	1014	targets	targets	-	0.769	1014	targets	targets	-	0.938	1014	targets	targets	-	0.953
1	1015	targets	targets	-	0.938						1015	targets	targets	-	0.953	1015	targets	targets	-	0.938	1015	targets	targets	-	0.769	1015	targets	targets	-	0.953	1015	targets	targets	-	0.938	1015	targets	targets	-	0.953
1	1016	targets	targets	-	0.769						1016	targets	targets	-	0.769	1016	targets	targets	-	0.938	1016	targets	targets	-	0.769	1016	targets	targets	-	0.938	1016	targets	targets	-	0.769	1016	targets	targets	-	0.769
1	1017	targets	targets	-	0.938						1017	targets	targets	-	0.769	1017	targets	targets	-	0.938	1017	targets	targets	-	1	1017	targets	targets	-	0.953	1017	targets	targets	-	0.769	1017	targets	targets	-	0.769
1	1018	targets	targets	-	0.938						1018	targets	targets	-	0.769	1018	targets	targets	-	0.938	1018	targets	targets	-	1	1018	targets	targets	-	1	1018	targets	targets	-	0.938	1018	targets	targets	-	0.769
1	1019	targets	targets	-	0.938						1019	targets	targets	-	0.769	1019	targets	targets	-	0.953	1019	targets	targets	-	0.769	1019	targets	targets	-	0.769	1019	targets	targets	-	0.769	1019	targets	targets	-	0.953
1	1020	targets	targets	-	0.938						1020	targets	targets	-	0.769	1020	targets	targets	-	0.953	1020	targets	targets	-	0.769	1020	targets	targets	-	0.938	1020	targets	targets	-	0.769	1020	targets	targets	-	0.769
1	1021	targets	targets	-	0.938						1021	targets	targets	-	0.769	1021	targets	targets	-	0.938	1021	targets	targets	-	0.769	1021	targets	targets	-	0.953	1021	targets	targets	-	0.938	1021	targets	targets	-	0.938
1	1022	targets	targets	-	0.938						1022	targets	targets	-	0.769	1022	targets	targets	-	1	1022	targets	targets	-	0.938	1022	targets	targets	-	0.938	1022	targets	targets	-	0.938	1022	targets	targets	-	0.769
[truncated: 20,043 more rows]
